# Supplementary material for: Humidity response in Drosophila olfactory sensory neurons requires the mechanosensitive channel TMEM63
Source: Nat Commun. 2022 Jul 2;13:3814. doi: 10.1038/s41467-022-31253-z (PMC9250499; doi:10.1038/s41467-022-31253-z)
Supplement: Supplementary file 7 — Source Data [file 41467_2022_31253_MOESM7_ESM.xlsx]

## Sheet: Fig. 1
Fig. 1c
		Attraction Index
	Time (s)	Control
	10	0.0333333	0.0333333	0.0666667	0	0.1	0.133333	0.0666667	0.166667	0.166667	0	0	0.0666667	0.0666667	0.0333333
	20	0.0333333	0.0333333	0.0666667	0.0333333	0.133333	0.133333	0.0666667	0.166667	0.166667	0.0666667	0.0666667	0.1	0.0666667	0.0333333
	30	0.2	0.333333	0.233333	0.333333	0.433333	0.366667	0.233333	0.533333	0.333333	0.266667	0.2	0.4	0.4	0.233333
	40	0.566667	0.766667	0.5	0.666667	0.6	0.5	0.2	0.7	0.933333	0.566667	0.633333	0.666667	0.466667	0.4
	50	0.6	0.9	0.666667	0.766667	0.7	0.633333	0.333333	0.8	0.9	0.666667	0.433333	0.666667	0.466667	0.633333
	60	0.633333	0.866667	0.466667	0.766667	0.366667	0.633333	0.4	0.7	0.8	0.566667	0.633333	0.633333	0.533333	0.566667
	70	0.6	0.666667	0.5	0.6	0.566667	0.633333	0.5	0.7	0.9	0.733333	0.666667	0.7	0.633333	0.733333
	80	0.433333	0.766667	0.466667	0.6	0.766667	0.7	0.633333	0.633333	0.7	0.7	0.533333	0.666667	0.566667	0.633333
	90	0.533333	0.6	0.666667	0.633333	0.733333	0.733333	0.566667	0.566667	0.8	0.733333	0.566667	0.633333	0.566667	0.733333
	100	0.466667	0.833333	0.433333	0.533333	0.7	0.8	0.6	0.7	0.6	0.733333	0.7	0.6	0.5	0.533333
	110	0.5	0.6	0.4	0.566667	0.666667	0.666667	0.633333	0.733333	0.6	0.633333	0.566667	0.633333	0.6	0.633333
	120	0.6	0.633333	0.633333	0.566667	0.533333	0.633333	0.566667	0.666667	0.666667	0.5	0.633333	0.666667	0.666667	0.5
		Attraction Index
	Time (s)	Antenna ablation
	10	0.114286	0.0666667	0.171429	0.133333	0.114286	0.233333	0.142857	0.0333333	0.0571429	0.133333
	20	0.114286	0.0666667	0.171429	0.133333	0.142857	0.3	0.142857	0.0333333	0.0571429	0.133333
	30	0.171429	0.0666667	0.2	0.166667	0.0571429	0.166667	0.114286	0.1	0.142857	0.1
	40	0.114286	0.0666667	0.114286	0.0666667	0.0857143	0.2	0.114286	0.2	0.0285714	0.133333
	50	0.0571429	0.0666667	0.114286	0.133333	0.0285714	0.1	0.0857143	0.0333333	0.171429	0.133333
	60	0.171429	0.0666667	0.0857143	0.0666667	0.114286	0.1	0.0571429	0.1	0.0857143	0.1
	70	0.0571429	0.233333	0.0857143	0.266667	0.2	0.1	0.0857143	0.166667	0.0857143	0.133333
	80	0.142857	0.2	0.0571429	0.166667	0.171429	0.2	0.0571429	0.1	0.0571429	0.2
	90	0.142857	0.2	0.114286	0.233333	0.228571	0.233333	0.0571429	0.166667	0.0571429	0.2
	100	0.2	0.166667	0.2	0.166667	0.114286	0.166667	0.0571429	0.133333	0.0857143	0.2
	110	0.0571429	0.166667	0.2	0.166667	0.228571	0.2	0.0571429	0.133333	0.0857143	0.233333
	120	0.0857143	0.133333	0.2	0.2	0.171429	0.1	0.142857	0.133333	0.114286	0.166667
Fig. 1e
		Attraction index
	Time (s)	Or42b-Gal4
	10	0.1	0.0666667	0.0666667	0.0333333	0.0666667	0.0333333	0.0666667	0.0333333	0.0666667	0.1	0.0333333	0.0666667
	20	0.1	0.0333333	0.0666667	0.1	0.1	0.0333333	0.133333	0.133333	0.0666667	0.133333	0.1	0.1
	30	0.2	0.3	0.4	0.2	0.233333	0.333333	0.2	0.466667	0.233333	0.2	0.433333	0.433333
	40	0.533333	0.5	0.5	0.366667	0.6	0.5	0.366667	0.266667	0.4	0.266667	0.166667	0.466667
	50	0.733333	0.5	0.533333	0.733333	0.566667	0.766667	0.433333	0.666667	0.566667	0.366667	0.533333	0.5
	60	0.666667	0.7	0.766667	0.533333	0.566667	0.5	0.4	0.6	0.6	0.5	0.5	0.7
	70	0.566667	0.666667	0.733333	0.666667	0.733333	0.733333	0.433333	0.466667	0.533333	0.633333	0.566667	0.733333
	80	0.633333	0.666667	0.633333	0.666667	0.8	0.766667	0.466667	0.5	0.633333	0.7	0.633333	0.733333
	90	0.533333	0.8	0.6	0.633333	0.7	0.666667	0.6	0.733333	0.766667	0.533333	0.633333	0.766667
	100	0.333333	0.533333	0.766667	0.6	0.666667	0.566667	0.533333	0.633333	0.533333	0.6	0.633333	0.6
	110	0.666667	0.633333	0.6	0.666667	0.7	0.6	0.533333	0.666667	0.533333	0.433333	0.766667	0.6
	120	0.466667	0.666667	0.6	0.566667	0.666667	0.5	0.6	0.6	0.466667	0.4	0.666667	0.733333
		Attraction index
	Time (s)	Or42b>ReaperHid
	10	0.115385	0.0666667	0.0666667	0.0333333	0.115385	0.133333	0.0333333
	20	0.115385	0.0666667	0.1	0.0333333	0.0769231	0.133333	0.166667
	30	0.230769	0.2	0.333333	0.0333333	0.192308	0.266667	0.233333
	40	0.346154	0.3	0.533333	0.266667	0.192308	0.433333	0.433333
	50	0.384615	0.366667	0.4	0.3	0.307692	0.433333	0.4
	60	0.423077	0.4	0.366667	0.3	0.346154	0.333333	0.5
	70	0.269231	0.366667	0.366667	0.266667	0.230769	0.433333	0.366667
	80	0.384615	0.4	0.3	0.4	0.192308	0.533333	0.433333
	90	0.346154	0.366667	0.466667	0.333333	0.307692	0.5	0.4
	100	0.384615	0.333333	0.433333	0.366667	0.5	0.4	0.333333
	110	0.230769	0.266667	0.333333	0.3	0.269231	0.366667	0.466667
	120	0.269231	0.3	0.233333	0.366667	0.346154	0.433333	0.4
		Attraction index
	Time (s)	Or42b>Kir2.1
	10	0.166667	0.1	0.1	0.1	0.1	0.0333333	0.133333	0.1	0.133333	0	0.166667
	20	0.166667	0.1	0.0666667	0.1	0.1	0.0333333	0.2	0.1	0.166667	0	0.166667
	30	0.0666667	0.1	0.1	0.1	0.166667	0.0333333	0.2	0.266667	0.3	0.233333	0.2
	40	0.1	0.233333	0.166667	0.133333	0.133333	0.166667	0.366667	0.333333	0.333333	0.166667	0.266667
	50	0.133333	0.266667	0.233333	0.366667	0.1	0.266667	0.366667	0.366667	0.233333	0.2	0.3
	60	0.2	0.2	0.266667	0.333333	0.233333	0.266667	0.333333	0.466667	0.433333	0.2	0.433333
	70	0.2	0.266667	0.5	0.4	0.266667	0.4	0.333333	0.4	0.266667	0.3	0.366667
	80	0.233333	0.3	0.533333	0.566667	0.233333	0.366667	0.4	0.366667	0.366667	0.266667	0.4
	90	0.233333	0.333333	0.466667	0.533333	0.366667	0.466667	0.4	0.366667	0.333333	0.333333	0.366667
	100	0.3	0.466667	0.366667	0.433333	0.266667	0.4	0.466667	0.4	0.266667	0.166667	0.366667
	110	0.3	0.366667	0.166667	0.4	0.3	0.466667	0.433333	0.366667	0.366667	0.266667	0.333333
	120	0.366667	0.366667	0.333333	0.366667	0.3	0.433333	0.366667	0.233333	0.333333	0.233333	0.266667
Fig. 1f
	Attraction index (plateau phase)
	UAS-Kir2.1/+	GMR11F02-Gal4/+	UAS-Kir2.1/+; GMR11F02-Gal4/+	Or42b-Gal4/+	UAS-Kir2.1/+; Or42b-Gal4/+	UAS-Kir2.1/+; Or42b-Gal4/GMR11F02-Gal4
	0.573333	0.573333	0.613333	0.526667	0.286667	0.36
	0.633333	0.606667	0.62	0.646667	0.373333	0.4
	0.54	0.553333	0.513333	0.633333	0.46	0.413333
	0.52	0.66	0.586667	0.566667	0.293333	0.333333
	0.566667	0.58	0.573333	0.58	0.426667	0.326667
	0.626667	0.64	0.546667	0.626667	0.413333	0.34
	0.626667	0.533333	0.68	0.66	0.346667	0.286667
	0.68			0.625	0.333333	0.293333
	0.64			0.64375	0.253333
	0.613333				0.346667
Fig. 1g
	Attraction index (plateau phase)
	UAS-ReaperHid/y	Nan-Gal4/+	UAS-ReaperHid/y; Nan-Gal4/+	Or42b-Gal4/+	UAS-ReaperHid/y; Or42b-Gal4/+	Ir31a-Gal4/+	UAS-ReaperHid/y; Ir31a-Gal4/+	Ir41a-Gal4/+	UAS-ReaperHid/y; Ir41a-Gal4/+	Ir40a-Gal4/+	UAS-ReaperHid/y; Ir40a-Gal4/+	Ir68a-Gal4/+	UAS-ReaperHid/y; Ir68a-Gal4/+	UAS-ReaperHid/y; Ir68a-Gal4/Or42b-Gal4	UAS-ReaperHid/y; Ir40a-Gal4/+; Ir68a-Gal4/+
	0.6	0.505556	0.316667	0.66	0.307692	0.573333	0.566667	0.513333	0.573333	0.567568	0.6875	0.58	0.32	0.133333	0.446667
	0.62	0.615789	0.43	0.64	0.316667	0.633333	0.653333	0.606667	0.653333	0.588889	0.544	0.606667	0.433333	0.16	0.46
	0.62	0.622222	0.391667	0.62	0.366667	0.546667	0.5	0.553333	0.586667	0.677778	0.566667	0.55	0.366667	0.18	0.426667
	0.66	0.65	0.375	0.546667	0.341667	0.526667	0.62	0.66	0.64	0.65	0.6	0.525	0.426667	0.146667	0.4
	0.653333	0.710526	0.4	0.586667	0.355769	0.6	0.533333	0.646667	0.473333	0.661111	0.626667	0.593333	0.406667	0.073333	0.46
	0.546667	0.494737	0.325	0.533333	0.425	0.613333	0.533333	0.573333	0.493333	0.653333	0.546667	0.633333	0.42	0.193333	0.36
	0.573333	0.484211		0.666667	0.4					0.576471	0.646667	0.56	0.493333	0.153333	0.393333
	0.54	0.589474		0.686667							0.586667		0.386667
	0.566667										0.712
	0.553333
	0.54

## Sheet:  Fig. 1b, d raw data
FlyTracker data
		Control (22 flies,~300 points per fly)				Antenna ablation (20 flies,~300 points per fly)				Or42b>ReaperHid (24 flies,~300 points per fly)				Or42b>Kir2.1 (25 flies,~300 points per fly)
		pos x	pos y			pos x	pos y			pos x	pos y			pos x	pos y
		58.6873	22.5571			35.9955	33.282			34.3896	2.53964			53.9894	27.132
		58.68	22.55			35.9955	33.282			34.615	2.51			53.8877	27.1038
		58.6873	22.5571			35.9955	33.282			34.8558	2.44636			53.8671	27.1091
		58.6893	22.553			35.9955	33.282			35.2404	2.47			53.8295	27.0606
		58.6873	22.5571			35.9	33.1775			35.4478	2.48757			53.8484	27.0738
		58.6873	22.5571			35.6525	32.8725			35.685	2.54429			53.8308	27.0558
		58.6784	22.5142			35.5376	32.6584			35.815	2.64875			53.8308	27.0558
		58.6784	22.5142			35.5097	32.6084			35.75	2.57739			53.8418	27.0586
		58.6784	22.5142			35.475	32.555			35.7933	2.54222			53.8418	27.0586
		58.6873	22.5571			35.5246	32.589			35.945	2.64333			53.8295	27.0606
		58.6827	22.4795			35.5315	32.5826			36.465	2.64333			53.8308	27.0558
		58.6784	22.5142			35.5636	32.6292			36.79	2.6			53.8302	27.0672
		58.6911	22.4856			35.51	32.6825			36.9943	2.71143			53.8308	27.0558
		58.6708	22.5077			35.4724	32.6723			37.3263	2.7625			53.8472	27.0516
		58.6708	22.5077			35.3921	32.6257			37.739	2.8275			53.8115	27.0437
		58.6873	22.5571			35.3633	32.607			37.7096	2.76852			53.8201	27.0549
		58.6708	22.5077			35.3494	32.5762			37.765	2.825			53.8308	27.0558
		58.6708	22.5077			35.3105	32.5053			38.1	2.905			53.8512	27.0675
		58.6873	22.5571			35.2971	32.4964			38.155	2.90643			53.8106	27.0795
		58.68	22.55			35.3722	32.5698			38.35	2.90333			53.8792	27.1083
		58.6784	22.5142			35.4407	32.6293			38.545	2.92			53.8209	27.0802
		58.681	22.547			35.4654	32.6677			38.8818	2.96045			53.8284	27.0784
		58.6887	22.5364			35.4664	32.7134			39.0805	3.04571			53.8144	27.0625
		58.6873	22.5571			35.4525	32.7325			39.52	3.12			53.788	27.0761
		58.688	22.54			35.4731	32.7731			39.4875	3.07938			53.7422	27.0801
		58.6887	22.5508			N/A	N/A			39.52	3.21941			53.7788	27.0788
		58.6873	22.5571			37.4716	31.2011			39.585	3.12			53.8099	27.0805
		58.6873	22.5571			37.3889	30.8393			40.0671	3.24458			53.791	27.166
		58.6708	22.5077			37.2459	30.9251			40.365	3.25			53.6531	27.1837
		58.6708	22.5077			37.1607	30.8614			40.56	3.34043			53.6477	27.2017
		58.6873	22.5571			37.172	30.8602			40.8826	3.41852			53.6333	27.2
		58.681	22.547			37.1588	30.8528			41.145	3.484			53.6472	27.2111
		58.681	22.547			37.1492	30.8562			41.1553	3.47579			53.6148	27.1913
		58.6873	22.5571			37.1768	30.8799			41.47	3.58348			53.6046	27.1786
		58.6911	22.4856			37.1389	30.8197			41.535	3.6205			53.6051	27.1591
		58.6827	22.4795			37.1367	30.8407			41.73	3.67467			53.6148	27.1913
		58.6784	22.5142			37.1472	30.8392			41.73	3.67467			53.6463	27.2021
		58.6873	22.5571			37.1334	30.8424			41.73	3.67467			53.6472	27.2111
		58.6873	22.5571			37.3275	31.7925			41.73	3.68034			53.6425	27.18
		58.6784	22.5142			36.5048	31.7461			41.73	3.67467			53.6619	27.196
		58.688	22.54			35.9748	31.9815			41.808	3.6816			53.625	27.1797
		58.688	22.54			35.5228	32.3751			41.99	3.77			53.6046	27.1786
		58.6959	22.5436			35.408	32.6911			42.1874	3.89037			53.5833	27.1536
		58.6784	22.5142			35.2459	33.1443			42.6	4.005			53.6276	27.1811
		58.681	22.547			35.1559	33.3296			42.9565	4.18826			53.6276	27.1811
		58.68	22.55			35.13	33.4007			43.2178	4.27556			53.6276	27.1811
		58.6823	22.4891			35.0829	33.4586			43.41	4.385			53.6276	27.1811
		58.6784	22.5142			35.0652	33.4595			43.8179	4.55394			53.6179	27.1627
		58.6873	22.5571			35.0867	33.4039			44.0076	4.6072			53.6202	27.1707
		58.68	22.55			35.0942	33.399			44.577	4.89667			53.6273	27.162
		58.6784	22.5142			35.0741	33.4301			44.32	4.71			53.6054	27.1716
		58.6873	22.5571			35.0734	33.4452			44.395	4.745			53.5931	27.1809
		58.68	22.55			35.0891	33.443			44.785	5.19235			53.686	27.25
		58.6708	22.5077			35.1237	33.4871			44.395	4.745			53.5893	27.2143
		58.6784	22.5142			35.1748	33.4468			44.395	4.745			53.462	27.25
		58.6737	22.54			35.0569	33.3731			44.46	4.745			53.4844	27.2812
		58.6708	22.5077			34.9821	33.3579			44.5787	4.82696			53.474	27.3229
		58.68	22.55			34.9071	33.3793			44.395	4.68			53.4583	27.2917
		58.6708	22.5077			34.7486	33.4886			44.2	4.68			53.4813	27.2875
		58.6887	22.5149			34.6819	33.5431			44.0983	4.81565			53.474	27.3229
		58.6805	22.5332			34.7175	33.5127			44.85	5.005			53.5	27.2644
		58.6695	22.5273			34.5927	33.6948			44.8079	4.99735			53.4904	27.3029
		58.66	22.54			34.4375	33.785			44.8717	5.06133			53.4569	27.2845
		58.66	22.54			34.3684	33.774			44.9181	5.05762			53.5	27.2356
		58.67	22.54			34.2874	33.8772			45.0383	5.07448			53.4844	27.2396
		58.6787	22.5773			34.3125	33.9097			45.11	5.03043			53.5	27.25
		58.66	22.54			34.2269	33.885			45.5	5.14647			53.5163	27.2772
		58.66	22.54			34.0717	33.7815			45.6372	5.21444			53.4728	27.2826
		58.6502	22.5172			33.8344	33.7099			45.7528	5.28667			53.4414	27.1914
		58.66	22.47			33.8011	33.6866			45.6907	5.278			53.4643	27.2381
		58.66	22.47			33.6303	33.5182			45.63	5.23611			53.4844	27.2083
		58.66	22.54			33.4935	33.372			45.695	5.33			53.5	27.26
		58.6708	22.5077			33.302	33.1709			45.6583	5.32435			53.4524	27.256
		58.6693	22.512			32.777	32.9222			45.6408	5.35167			53.4625	27.2625
		58.5612	22.8468			32.4189	32.7321			45.5961	5.35826			53.4844	27.2812
		58.5062	22.7352			31.723	32.2752			45.5337	5.31556			53.4904	27.2548
		58.4178	22.75			31.455	32.1525			45.545	5.365			53.4844	27.2812
		N/A	N/A			31.005	31.9331			45.5364	5.3716			53.4659	27.2557
		N/A	N/A			30.5305	31.5982			45.4661	5.35826			53.4659	27.2557
		N/A	N/A			30.4093	31.4779			45.42	5.32			53.4583	27.1875
		N/A	N/A			30.1295	31.3274			45.4586	5.36545			53.5	27.2356
		58.989	22.75			29.8328	31.2046			45.4604	5.38087			53.4698	27.194
		59.08	22.96			29.8217	31.1629			45.3641	5.33591			53.5	27.2356
		59.0613	23.0347			29.8192	31.1198			45.3879	5.40621			53.4615	27.1875
		59.08	23.03			29.8328	31.1607			45.4025	5.41357			53.4769	27.2269
		59.045	23.03			29.8163	31.1601			45.3556	5.38778			53.4777	27.2143
		59.045	23.03			29.7675	31.1809			45.3358	5.30947			53.5	27.2356
		59.0613	23.0347			29.6325	31.1727			45.3007	5.148			53.4583	27.1875
		59.0613	23.0347			29.583	31.1692			45.2679	5.11643			53.4583	27.1875
		59.0613	23.0347			29.5106	31.1589			45.24	5.135			53.4583	27.1875
		59.08	23.03			29.4612	31.158			45.24	5.135			53.5	27.25
		59.08	23.03			29.4627	31.1523			45.175	5.135			53.5	27.2356
		59.08	23.03			29.411	31.1242			44.9193	4.992			53.4803	27.2697
		59.045	23.03			29.4882	31.1559			44.5293	4.82733			53.4881	27.2381
		59.08	23.03			29.4414	31.1484			44.1307	4.628			53.4837	27.2663
		59.08	23.03			29.4435	31.1422			43.8835	4.52174			53.4643	27.2381
		59.08	23.03			29.4627	31.1523			43.7332	4.45545			53.4837	27.2663
		59.08	23.03			29.454	31.1573			43.3491	4.30773			53.5	27.2356
		59.08	23.03			29.4946	31.1889			43.108	4.1535			53.5	27.2356
		59.0613	23.0347			29.4814	31.215			42.965	4.14267			53.5	27.2356
		59.08	23.1			N/A	N/A			42.445	3.9585			53.5	27.2356
		59.0644	22.9678			36.3071	7.66324			42.055	3.835			53.4837	27.2228
		59.045	23.03			N/A	N/A			41.665	3.705			53.4868	27.2434
		59.08	23.03			N/A	N/A			41.6124	3.67714			53.4844	27.2083
		59.08	23.03			N/A	N/A			41.39	3.61			53.4792	27.2847
		59.045	23.03			25.8012	7.2198			40.885	3.51			53.4792	27.2847
		59.08	23.03			25.5555	7.1145			40.8495	3.43909			53.442	27.1607
		59.08	23.03			25.4755	6.8389			40.43	3.445			53.4837	27.2228
		59.0613	23.0347			25.4602	6.80484			40.9158	3.57842			53.5	27.325
		59.045	23.03			25.3875	6.7725			40.7519	3.42952			53.5187	27.2875
		59.045	23.03			25.453	6.67703			40.6652	3.39857			53.4712	27.3462
		59.045	23.03			25.4994	6.615			40.5708	3.445			53.4659	27.2557
		59.045	23.03			25.515	6.51375			40.495	3.46864			53.5	27.3594
		59.0333	23.0253			25.6018	6.34018			40.17	3.77			53.4148	27.2273
		59.0613	23.0347			25.7175	6.21			40.365	3.68875			53.5	27.3438
		59.045	23.03			25.9461	6.0271			39.845	3.9			53.5	27.375
		59.0613	23.0347			26.055	5.94			39.455	4.29			53.525	27.3313
		59.0613	23.0347			26.0734	5.94			39.39	4.42			53.49	27.265
		59.0333	23.0253			26.1225	5.94			39.52	4.46727			53.474	27.224
		59.08	23.0183			26.2113	5.82632			39.5479	4.46643			53.5114	27.2557
		59.0613	23.0347			26.2575	5.67			39.65	4.42			53.5	27.3125
		59.045	23.03			26.9925	5.3175			39.481	4.511			53.4948	27.2292
		59.045	23.03			27.1174	5.265			39.195	4.55			53.4643	27.2381
		59.045	23.03			N/A	N/A			39.065	4.42			53.4659	27.2557
		59.0613	23.0347			26.6115	7.18806			39.065	4.485			53.4107	27.2098
		59.05	23.03			26.6103	7.03528			39.13	4.68			53.5	27.25
		59.05	23.03			26.4848	6.93184			39.13	4.68			53.5	27.3125
		59.045	23.03			26.3836	6.9767			39	4.81			53.4583	27.3021
		59.045	23.03			26.3277	6.9093			N/A	N/A			53.475	27.2437
		59.045	23.03			26.3515	6.83735			N/A	N/A			53.5	27.267
		59.0369	23.0354			26.4628	6.89327			N/A	N/A			53.515	27.275
		59.0333	23.0253			26.2971	6.61966			N/A	N/A			53.5	27.25
		59.05	23.03			26.3369	6.57132			N/A	N/A			53.4844	27.2812
		59.045	23.03			26.3642	6.22742			N/A	N/A			53.4946	27.2446
		59.0333	23.0253			26.39	6.02			N/A	N/A			53.4844	27.2396
		59.045	23.03			26.3682	5.9994			N/A	N/A			53.4659	27.2557
		59.0411	22.96			26.271	5.7915			N/A	N/A			53.4554	27.183
		59.0411	22.96			26.1675	5.265			N/A	N/A			53.4844	27.2396
		59.03	22.99			26.1771	5.14286			N/A	N/A			53.4844	27.2812
		59.045	23.03			26.1	4.97813			N/A	N/A			53.4904	27.2548
		59.045	23.03			25.9728	4.52543			41.0924	8.3819			53.4524	27.256
		59.045	23.03			25.9031	4.41			35.945	3.9			53.4214	27.1929
		59.045	23.03			25.8525	4.185			36.075	3.98273			53.4489	27.2216
		59.045	23.03			25.65	3.82765			36.3212	3.9197			53.48	27.255
		59.045	23.03			25.5825	3.7125			37.115	4.03			53.181	27.2112
		59.045	23.03			25.4826	3.4182			37.2144	3.9			53.462	27.2283
		59.045	23.03			25.245	3.1725			N/A	N/A			53.4214	27.1929
		59.08	23.03			25.1361	3.0179			38.48	4.0625			53.463	27.2037
		59.08	23.0183			24.6743	2.75523			39.21	4.29			53.4844	27.2396
		59.0333	23.0253			24.5224	2.73574			39.4225	4.24125			53.4583	27.3056
		59.045	23.03			24.5299	2.75108			40.0274	4.3571			53.4605	27.3618
		59.0613	23.0347			N/A	N/A			40.6111	4.42			53.4018	27.4554
		59.045	23.03			N/A	N/A			40.937	4.37233			53.3462	27.4038
		59.045	23.03			N/A	N/A			41.5413	4.44516			53.3462	27.4038
		59.0284	23.1			N/A	N/A			41.9976	4.49647			53.25	27.375
		59.045	23.03			N/A	N/A			42.5628	4.63125			N/A	N/A
		59.0505	22.9674			N/A	N/A			43.2721	4.70241			N/A	N/A
		59.045	23.03			N/A	N/A			43.855	4.85			N/A	N/A
		59.03	22.99			24.2896	13.4273			44.3517	5.07			N/A	N/A
		59.0613	23.0347			24.3675	13.2975			45.1707	5.31267			N/A	N/A
		59.045	23.03			24.3675	13.2975			45.355	5.41			N/A	N/A
		59.0613	23.0347			24.2141	13.5			45.4519	5.4263			N/A	N/A
		59.08	23.03			24.3675	13.2975			45.455	5.435			N/A	N/A
		59.045	23.03			24.282	13.437			45.6189	5.50086			N/A	N/A
		59.045	23.03			24.2711	13.4325			45.825	5.60368			N/A	N/A
		59.045	23.03			24.2325	13.4663			45.9694	5.61528			N/A	N/A
		59.05	23.03			24.2325	13.4663			46.6495	5.92526			N/A	N/A
		59.0613	23.0347			24.2206	13.3968			46.683	5.93667			N/A	N/A
		59.05	23.03			24.2896	13.3338			46.668	5.94141			N/A	N/A
		59.045	23.03			24.2871	13.3779			46.792	6.084			N/A	N/A
		59.045	23.03			24.2325	13.4325			46.6375	5.95766			N/A	N/A
		59.045	23.03			24.2175	13.4475			46.6849	6.02262			N/A	N/A
		59.0333	23.0253			24.2175	13.4475			46.4635	6.00039			N/A	N/A
		59.045	23.03			24.2218	13.4289			46.5589	6.01545			56.1344	28.5031
		59.045	23.03			24.2929	13.3437			46.748	6.06883			60.875	27.125
		59.045	23.03			24.2432	13.4361			46.7877	6.06585			N/A	N/A
		59.045	23.03			24.2289	13.4503			46.9088	6.10735			N/A	N/A
		59.045	23.03			24.2147	13.5071			47.5728	6.73833			60.875	27.125
		59.0613	23.0347			24.2025	13.5075			47.84	6.955			60.875	27.125
		59.08	23.03			24.2444	13.4682			47.97	6.955			60.875	27.125
		59.05	23.03			24.2025	13.5075			48.1	6.76			60.875	27.125
		59.0613	23.0347			24.2206	13.5			N/A	N/A			60.875	27.125
		59.03	22.99			24.2824	13.5			N/A	N/A			60.875	27.125
		59.01	22.96			24.2762	13.5			44.6732	6.76			60.875	27.0625
		59.0333	23.0253			24.2916	13.4916			N/A	N/A			60.875	27.0625
		59.08	23.0183			24.4112	13.23			N/A	N/A			60.875	27.125
		59.0613	23.0347			24.453	13.158			N/A	N/A			60.875	27.125
		59.045	23.03			24.3883	13.3183			N/A	N/A			60.875	27.125
		59.045	23.03			24.4176	13.2692			N/A	N/A			60.875	27.125
		59.045	23.03			24.3675	13.3216			N/A	N/A			N/A	N/A
		59.045	23.03			24.3363	13.3546			N/A	N/A			N/A	N/A
		59.05	23.03			24.3324	13.3488			N/A	N/A			N/A	N/A
		59.0291	22.96			24.365	13.295			N/A	N/A			60.45	31.7063
		59.045	23.03			24.3193	13.3303			43.53	25.195			60.4896	31.8785
		59.045	23.03			24.3658	13.2369			43.8019	25.5673			60.5833	31.8958
		59.045	23.03			24.3574	13.2739			43.81	25.5383			60.6163	31.9331
		59.0613	23.0347			24.3219	13.292			N/A	N/A			N/A	N/A
		59.0333	23.0253			24.2653	13.3457			39.91	24.44			60.6618	31.9816
		59.0333	23.0253			24.3249	13.2797			N/A	N/A			60.8472	31.9524
		59.045	23.03			24.3178	13.2939			N/A	N/A			60.9267	31.8427
		59.045	23.03			24.3242	13.2923			N/A	N/A			60.9849	31.6228
		59.045	23.03			24.315	13.2975			N/A	N/A			60.8348	31.0491
		59.0411	22.96			24.315	13.2975			N/A	N/A			60.9076	30.9764
		59.05	23.03			24.3182	13.303			N/A	N/A			60.9525	30.8
		59.045	23.03			24.3036	13.3066			N/A	N/A			60.9302	30.4622
		59.045	23.03			24.3069	13.2785			11.531	16.341			60.8525	30.2175
		59.045	23.03			24.3178	13.2939			11.3936	16.1479			60.8125	30.1399
		59.045	23.03			24.2691	13.3689			11.2636	16.0179			60.875	30.35
		59.0333	23.0253			24.2409	13.403			10.9479	15.9064			60.9353	30.4784
		59.0333	23.0253			24.2345	13.3977			10.5764	15.4979			61.0034	30.6689
		59.05	23.03			24.2643	13.365			10.4279	15.3864			61.0375	30.7656
		59.045	23.03			24.27	13.329			10.0707	14.846			61.0969	30.8844
		59.03	22.99			24.276	13.341			10.14	14.6659			61.1107	30.95
		59.045	23.03			24.3069	13.2785			10.2559	14.6268			61.0987	31.0164
		59.0369	23.0354			24.2643	13.365			10.3071	14.4904			61.0972	30.9062
		59.02	23.03			24.2807	13.365			10.4	14.7983			61.0929	30.7468
		59.05	23.03			24.2679	13.365			10.595	14.3532			61.1023	30.8523
		59.01	22.96			24.2871	13.3554			10.725	14.17			61.0814	30.8459
		59.045	23.03			24.2818	13.3358			10.8593	13.9793			61.0824	30.8085
		59.01	22.96			24.2645	13.4076			10.985	13.676			61.0685	30.8304
		59.0333	23.0253			24.2614	13.446			10.829	13.949			61.0698	30.9099
		59.0333	23.0253			24.2663	13.4475			10.855	13.65			61.0698	30.9099
		59.02	23.03			24.27	13.44			11.05	13.455			61.0469	30.9312
		59.0333	23.0253			24.2609	13.468			11.44	13.195			61.0549	30.9116
		59.045	23.03			24.2452	13.4747			12.0011	12.5211			61.0698	30.9186
		59.045	23.03			24.191	13.5104			11.83	12.74			61.0682	30.9574
		59.0613	23.0347			24.2223	13.5082			12.09	12.35			61.0625	30.9345
		59.05	23.03			24.2223	13.5082			12.35	12.09			61.1279	30.7994
		59.045	23.03			24.2156	13.5084			12.48	11.83			61.1028	30.7472
		59.045	23.03			24.2663	13.4475			12.74	11.57			61.0873	30.6675
		59.045	23.03			24.1939	13.5434			12.805	11.44			61.0694	30.3796
		59.045	23.03			24.205	13.5			13	11.31			60.9646	29.9906
		59.0333	23.0253			24.2264	13.5			13.065	11.18			60.9788	29.6271
		59.0333	23.0253			24.2264	13.5			13.39	10.985			60.9762	29.2778
		59.02	23.03			24.2182	13.5205			13.52	10.92			60.8532	28.3948
		59.01	22.96			24.2182	13.5205			13.871	10.621			60.8038	27.8615
		59.045	23.03			24.2182	13.5205			N/A	N/A			60.7771	27.5167
		59.01	22.96			24.1743	13.5698			N/A	N/A			60.7045	27.1068
		59.05	23.03			24.2264	13.5			N/A	N/A			60.636	26.9651
		59.0333	23.0253			24.2264	13.5			N/A	N/A			60.6158	27.0165
		59.0333	23.0253			24.1875	13.5585			N/A	N/A			60.5856	26.9692
		59.0333	23.0253			24.2452	13.4156			N/A	N/A			60.596	26.9384
		59.01	22.96			24.2672	13.3504			15.145	9.62			60.5783	27.0033
		59.045	23.03			24.2088	13.4562			15.275	9.36			60.5685	26.9264
		59.02	23.03			24.2229	13.4807			N/A	N/A			60.5903	26.7153
		59.05	23.03			24.2074	13.4807			N/A	N/A			60.5446	26.4625
		59.0333	23.0253			24.2166	13.4801			N/A	N/A			60.463	26.1954
		59.045	23.03			24.2241	13.4241			N/A	N/A			60.4409	26.2044
		59.0333	23.0253			24.2241	13.4241			16.341	8.411			60.4418	26.2449
		59.045	23.03			24.2074	13.4807			16.64	8.32			60.4195	26.274
		59.0333	23.0253			24.2156	13.5084			16.731	8.229			60.3659	26.3442
		59.0411	22.96			24.2074	13.4807			17.3875	7.93			60.4315	26.5283
		59.0306	22.96			24.205	13.5			18.07	7.54			60.4872	26.524
		59.024	22.8947			24.2241	13.4241			N/A	N/A			60.4797	26.4922
		59.0388	22.9271			24.2246	13.4007			N/A	N/A			60.5109	26.7609
		59.024	22.8947			24.2088	13.4562			18.72	6.89			60.5253	26.9407
		59.0411	22.96			24.2344	13.3959			18.85	6.76			60.5192	27.0685
		59.0505	22.9674			24.2475	13.365			N/A	N/A			60.4593	26.9578
		59.0411	22.96			24.3	13.2854			N/A	N/A			60.4057	26.7075
		59.024	22.8947			24.3	13.2975			N/A	N/A			60.4306	26.8333
		59.0256	22.9989			24.2871	13.275			N/A	N/A			60.3594	26.8214
		59.03	22.99			24.2426	13.3133			N/A	N/A			60.3279	26.9262
		59.0306	22.96			24.2309	13.3551			N/A	N/A			60.3188	26.9604
		59.024	22.8947			24.2503	13.3117			N/A	N/A			60.291	26.9467
		59.024	22.8947			24.2359	13.3076			N/A	N/A			60.1875	27
		59.024	22.8947			24.258	13.329			N/A	N/A			60.1935	26.9698
		59.01	22.96			24.2515	13.3235			N/A	N/A			60.097	26.7866
		59.045	23.03			24.2229	13.3779			N/A	N/A			60.1094	26.7598
		59.0505	22.9674			24.2229	13.3779			N/A	N/A			60.0508	26.6875
		59.0411	22.96			24.2229	13.3779			N/A	N/A			60.1174	26.0076
		59.0505	22.9674			24.213	13.365			N/A	N/A			60.0889	26.1478
		59.01	22.96			24.2368	13.3334			N/A	N/A			60.0089	26.26
		59.01	22.96			24.2365	13.3518			N/A	N/A			59.9443	26.3204
		59.01	22.96			24.2261	13.3489			N/A	N/A			59.8207	26.4447
		59.0333	23.0253			24.2055	13.3819			N/A	N/A			60.3883	25.9441
		59.05	23.03			24.188	13.3584			N/A	N/A			60.4421	25.997
		59.04	22.89			24.2111	13.3189			N/A	N/A			60.5179	26.1935
		59.045	23.03			24.2237	13.3239			N/A	N/A			60.5111	26.3944
		59.045	23.03			24.2021	13.3782			N/A	N/A			60.5878	26.5
		59.0505	22.9674			24.211	13.342			N/A	N/A			60.5929	26.5429
		58.9909	22.96			24.2381	13.3622			N/A	N/A			60.6037	26.6799
		59.0411	22.96			24.2937	13.2583			37.7	21.645			60.641	26.7756
		59.0333	23.0253			24.3063	13.2363			37.83	22.6928			60.6657	26.8924
		59.03	22.99			24.2969	13.2392			37.837	22.7454			60.5	26.5347
		59.045	23.03			24.2524	13.3465			37.8323	22.7591			60.6286	26.5786
		59.045	23.03			24.2697	13.3347			37.8396	22.7452			60.6719	26.625
		59.0411	22.96			24.2765	13.3122			37.8418	22.7429			60.6806	26.6343
		59.01	22.96			24.2244	13.3461			37.882	22.8375			60.7443	26.7216
		59.0411	22.96			24.2108	13.3497			37.8806	22.8415			60.7857	26.8214
		59.01	22.96			24.2325	13.3325			37.8764	22.808			60.7419	26.8105
		59.01	22.96			24.2325	13.3325			37.86	22.8175			60.7292	26.8458
		59.03	22.99			24.2504	13.2768			37.8781	22.8222			60.7371	26.8405
		59.08	22.82			24.2877	13.2545			37.8749	22.8209			60.7639	26.8426
		59.08	23.17			24.228	13.329			37.8749	22.8209			60.8235	26.875
		N/A	N/A			24.285	13.269			37.8749	22.8209			60.785	27.005
		59.22	23.24			24.2792	13.3131			37.8788	22.7941			60.5893	27.4
		48.335	27.2985			24.2595	13.3461			37.883	22.827			60.5236	27.5321
		47.7954	27.2903			24.2784	13.311			37.8659	22.7903			60.455	27.7067
		47.3567	27.3503			24.2655	13.3248			37.8773	22.828			60.4971	27.6178
		46.8307	27.4442			24.2741	13.3133			37.883	22.827			60.5087	27.4695
		46.2878	27.5567			24.2885	13.3018			37.883	22.827			60.5087	27.4695
		45.7429	27.7329			46.6811	8.27679			37.883	22.827			60.5087	27.4695
		45.3573	27.92			46.6811	8.27679			38.9373	33.7373			54.7571	49.4643
		45.0371	28.0171			46.6811	8.27679			38.9036	33.7148			54.7571	49.4643
		44.8947	28.0824			46.6811	8.27679			38.98	33.7775			54.75	49.4375
		44.8096	28.0727			46.5832	8.19818			38.935	33.8			54.7465	49.4618
		44.6293	27.9453			45.8961	7.61786			38.7931	33.9618			54.7571	49.4643
		44.8586	27.9544			45.4535	7.29			38.6248	34.193			54.7238	49.4506
		44.3931	28.1838			45.1543	7.09714			38.575	34.38			54.5508	49.6102
		44.3086	28.3229			44.7418	6.82105			38.5045	34.4892			54.3774	49.934
		44.2587	28.416			N/A	N/A			38.3693	34.6546			54.3125	50.0897
		44.1673	28.5465			N/A	N/A			38.0533	34.7733			54.186	50.247
		44.0412	28.6342			N/A	N/A			37.5862	34.8319			54.1831	50.2384
		43.8907	28.825			N/A	N/A			37.3843	34.6246			54.2283	50.2636
		43.7307	28.9133			N/A	N/A			36.8883	34.7259			54.2132	50.3419
		43.4236	29.031			N/A	N/A			36.2067	35.03			54.0034	50.5811
		43.1741	29.2586			N/A	N/A			35.8332	35.1702			53.8028	50.7944
		43.1158	29.5996			N/A	N/A			35.357	35.4991			53.5966	51.0114
		42.9773	30.064			N/A	N/A			35.0175	35.965			53.5375	51.1187
		42.683	30.3643			42.3225	5.3325			34.6762	36.4598			53.2957	51.3963
		42.4833	30.5092			42.3225	5.3325			34.4311	36.7404			53.0737	51.6603
		42.2926	30.6739			42.1875	5.3325			34.1672	37.1207			52.9817	51.7317
		42.2878	30.835			42.0554	5.27674			33.8051	37.5878			52.9091	51.8561
		42.3338	31.1123			41.8381	5.24118			33.6746	37.7479			52.8456	51.9301
		42.2006	31.3196			41.5221	5.18014			33.5736	37.821			52.7542	52.0208
		42.1683	31.6966			41.3261	5.21357			33.553	37.8452			52.7656	51.9922
		42.0771	32.1171			40.9806	5.2488			33.5309	37.8596			52.5982	52.1696
		41.9307	32.6229			40.7727	5.1894			33.5183	37.8322			52.5129	52.2543
		41.78	33.3046			40.5879	5.18337			33.3291	37.6975			52.375	52.4375
		41.6738	34.0385			40.08	4.998			33.02	37.4518			52.1562	52.6339
		41.5123	34.7477			39.7575	4.88455			32.851	37.3932			52.1413	52.6793
		41.4129	35.4245			39.2445	4.79588			32.76	37.245			52.125	52.6875
		41.1269	36.8697			38.5554	4.6417			32.7894	37.1318			52.0664	52.7031
		41.1311	36.8099			38.0285	4.56404			32.7115	37.1073			51.9643	52.8631
		41.0312	37.4864			37.3777	4.42731			32.758	37.108			51.775	53.05
		40.8273	38.9473			36.9543	4.24456			N/A	N/A			51.663	53.1793
		40.8178	38.9161			36.4063	4.1175			29.7615	33.037			51.5893	53.2381
		40.6687	39.4325			35.91	4.08971			N/A	N/A			51.4402	53.3587
		40.55	39.73			35.3171	3.94676			N/A	N/A			51.3967	53.4457
		40.55	39.73			34.4607	3.83956			N/A	N/A			51.3421	53.5066
		40.46	39.76			34.3277	3.82709			N/A	N/A			50.9327	53.8654
		40.39	39.83			33.7425	3.75375			20.9904	8.49643			50.6875	54.0625
		40.46	39.9			32.9111	3.58232			N/A	N/A			50.4097	54.2847
		40.46	39.9			32.5956	3.52653			18.7745	9.62			50.1848	54.4511
		40.32	39.9			32.2893	3.3291			18.7326	9.59903			49.7969	54.7031
		N/A	N/A			31.7115	2.997			18.605	9.53			49.7656	54.7865
		N/A	N/A			31.5462	2.83865			18.525	9.51786			49.575	54.935
		40.32	39.8618			31.212	2.63829			18.2	9.42964			49.3929	55.0607
		40.39	39.83			30.635	2.37			17.8979	9.50147			49.0323	55.2782
		N/A	N/A			30.6093	2.35456			17.485	9.555			48.7298	55.5403
		N/A	N/A			30.51	2.295			17.069	9.56367			48.5167	55.675
		40.25	39.9			29.7	2.05875			16.8025	9.51844			48.1776	55.9342
		40.32	39.9			29.4975	2.079			16.4387	9.52355			48.2568	55.8345
		40.32	39.9			29.3625	2.08286			16.2538	9.45941			48.1935	55.8571
		40.32	39.9			N/A	N/A			16.25	9.36			48.1016	55.9375
		40.2333	40.2933			N/A	N/A			16.1405	9.25053			48.0071	55.9929
		40.194	40.516			28.5525	2.07			16.081	9.191			47.8125	56.0804
		40.04	41.02			N/A	N/A			N/A	N/A			47.6354	56.1849
		40.18	40.04			N/A	N/A			N/A	N/A			47.4149	56.3191
		40.1188	40.425			N/A	N/A			N/A	N/A			47.2318	56.4271
		40.18	40.6			N/A	N/A			N/A	N/A			46.9103	56.6386
		40.1262	40.4923			N/A	N/A			N/A	N/A			46.5901	56.8459
		40.18	40.18			N/A	N/A			N/A	N/A			46.1875	57.0792
		40.18	40.04			N/A	N/A			N/A	N/A			46.0954	57.1546
		40.187	40.292			N/A	N/A			N/A	N/A			45.8454	57.2796
		40.04	40.46			N/A	N/A			N/A	N/A			45.6591	57.4205
		40.082	40.222			N/A	N/A			52.845	18.395			45.125	57.7153
		40.09	40.29			24.2325	2.565			N/A	N/A			44.9554	57.7545
		40.107	40.4843			N/A	N/A			N/A	N/A			44.5682	57.9375
		40.0838	40.3288			24.435	2.7675			N/A	N/A			44.2188	58.1328
		40.11	40.25			24.2325	2.68312			N/A	N/A			43.9875	58.275
		40.0989	40.3126			23.9721	2.66143			N/A	N/A			43.55	58.4875
		40.15	40.29			23.74	2.725			N/A	N/A			43.3148	58.5463
		40.1275	40.2675			23.67	2.736			55.835	21.19			42.9375	58.7125
		40.1133	40.5			23.2384	2.84727			56.16	21.45			42.75	58.8015
		40.1016	40.4656			22.9556	2.91938			N/A	N/A			42.3092	58.9934
		40.0733	40.3867			22.6923	3.01091			N/A	N/A			42.125	59.0625
		40.0925	40.4367			22.5626	3.01109			N/A	N/A			42	59.0735
		40.152	40.334			N/A	N/A			57.07	22.75			41.8636	59.1364
		40.1126	40.46			N/A	N/A			57.33	23.075			41.1875	59.3304
		40.1489	40.46			N/A	N/A			57.525	23.4			40.5583	59.55
		40.1252	40.387			N/A	N/A			N/A	N/A			40.3125	59.5938
		40.1184	40.4488			N/A	N/A			N/A	N/A			39.9519	59.7163
		40.145	40.362			N/A	N/A			N/A	N/A			39.75	59.8125
		40.18	40.2309			N/A	N/A			N/A	N/A			39.125	60
		40.1256	40.3978			N/A	N/A			57.2039	24.5424			38.9423	60.0481
		40.1477	40.2877			N/A	N/A			57.1378	24.9939			38.8864	60.0966
		40.1128	40.4208			N/A	N/A			57.1623	26.2285			38.625	60.125
		40.11	40.32			20.5605	9.0045			57.1915	26.8226			38.4375	60.1688
		40.075	40.418			N/A	N/A			57.1489	27.4513			38.1793	60.1793
		40.145	40.39			N/A	N/A			57.0254	28.0781			38.0562	60.1344
		40.1567	40.32			34.8975	8.235			57.0576	28.5133			38.0093	60.1944
		40.04	40.39			N/A	N/A			57.0524	29.1773			37.6136	60.3864
		40.1133	40.4267			35.5709	8.29756			57.0645	29.5183			37.4398	60.3519
		40.0812	40.3529			35.0432	8.24211			57.0406	29.9965			37.25	60.375
		40.1133	40.4267			N/A	N/A			57.0596	31.7252			37.0556	60.4167
		40.1275	40.2675			34.8404	8.24019			N/A	N/A			37.125	60.4375
		40.1217	40.4017			35.262	7.911			N/A	N/A			37.1538	60.4712
		40.145	40.4017			N/A	N/A			57.3456	32.136			37.0625	60.4375
		40.1435	40.3991			35.0141	7.69091			57.4841	32.5			37.0511	60.4205
		40.1333	40.36			34.857	8.13086			57.85	32.955			36.875	60.5
		40.0989	40.3126			35.37	7.425			58.7223	33.8231			N/A	N/A
		40.11	40.32			36.855	6.8175			59.0471	33.9652			N/A	N/A
		40.11	40.32			37.4979	7.95214			59.8186	34.3571			35.875	60.7045
		40.09	40.29			N/A	N/A			60.2064	34.456			35.5595	60.6786
		40.1256	40.3589			38.5087	8.14821			60.4025	34.6048			35.375	60.7132
		40.11	40.39			38.4457	7.97674			60.6131	34.7686			35.2424	60.7197
		40.11	40.39			38.205	7.965			60.5843	34.7252			34.8558	60.7244
		40.0909	40.32			38.1122	7.56844			60.4482	34.8978			34.375	60.75
		40.0909	40.32			37.3841	7.06014			60.3751	35.0859			34.2955	60.7159
		40.0909	40.32			37.3159	7.155			59.9322	34.4695			33.3125	60.75
		40.0845	40.4155			37.2696	7.00071			60.1015	34.9783			N/A	N/A
		40.096	40.446			37.2889	7.24179			61.1	32.37			N/A	N/A
		40.04	40.5067			37.1539	7.10679			60.97	32.825			32.6875	60.75
		40.0909	40.32			N/A	N/A			59.8074	36.6257			32.4375	60.75
		40.0909	40.32			35.7043	7.30929			59.597	37.3962			N/A	N/A
		40.0909	40.32			35.4482	7.16211			59.3633	37.9417			N/A	N/A
		40.138	40.46			34.7355	8.0055			59.1927	38.2293			N/A	N/A
		40.1227	40.4282			34.6275	8.1			58.7162	39.3856			N/A	N/A
		40.01	40.57			34.1438	6.615			58.5819	39.8637			N/A	N/A
		40.11	40.32			N/A	N/A			58.4377	40.284			N/A	N/A
		40.11	40.32			33.075	7.20409			58.4003	40.7182			N/A	N/A
		40.0894	40.4847			33.3979	7.55471			58.41	40.945			30.3125	60.75
		40.0562	40.5085			33.2759	7.82058			58.5139	41.4329			30	60.75
		40.0562	40.5085			33.2541	7.88452			58.4838	41.9033			29.8608	60.684
		40.1625	40.46			33.2153	7.875			58.4795	41.9695			29.6976	60.7097
		40.1722	40.3589			33.2074	7.90269			58.3483	42.0839			29.3826	60.7197
		40.1374	40.46			33.2656	7.87235			58.3289	42.0858			29	60.7396
		40.15	40.29			33.285	7.855			58.2947	42.2089			28.87	60.73
		40.0587	40.3853			33.2455	7.85132			N/A	N/A			28.6959	60.7162
		40.0587	40.3853			33.223	7.90269			N/A	N/A			28.6326	60.7197
		40.1178	40.4522			33.1155	7.9596			N/A	N/A			28.4375	60.7105
		N/A	N/A			33.1548	7.44341			N/A	N/A			28.1959	60.7162
		N/A	N/A			32.9375	7.435			59.2511	20.4678			28.125	60.75
		40.082	40.362			32.7887	7.47155			59.254	20.54			28.125	60.75
		40.11	40.46			32.3454	7.64679			N/A	N/A			27.8566	60.7132
		40.11	40.46			32.1525	7.68			N/A	N/A			27.5625	60.6875
		40.1256	40.4211			31.882	7.68673			58.8394	21.5439			27.5417	60.6111
		40.0909	40.32			31.6826	7.73471			N/A	N/A			27.3496	60.5127
		40.0909	40.32			31.6645	7.73922			N/A	N/A			27.4788	60.411
		40.138	40.278			31.5858	7.77516			N/A	N/A			27.2608	60.5065
		40.0973	40.5682			31.6495	7.77051			N/A	N/A			27.1489	60.5691
		40.0621	40.4674			31.6492	7.78263			N/A	N/A			26.9303	60.5216
		40.0478	40.4678			31.6086	7.79741			N/A	N/A			26.8924	60.5727
		40.1625	40.32			31.6232	7.78263			N/A	N/A			26.7688	60.5531
		40.0723	40.2877			31.6326	7.78263			N/A	N/A			26.6392	60.4972
		40.096	40.5944			31.5753	7.78336			N/A	N/A			26.5608	60.4831
		40.04	40.6			31.3963	7.79478			N/A	N/A			26.2978	60.4007
		40.054	40.46			31.3568	7.84473			N/A	N/A			26.1585	60.3598
		40.1256	40.4211			31.0211	7.86857			N/A	N/A			25.8942	60.3333
		40.0909	40.32			30.6807	7.87765			N/A	N/A			25.8882	60.3388
		40.11	40.32			30.5179	7.88029			N/A	N/A			25.9549	60.3299
		40.11	40.25			29.9181	7.92			N/A	N/A			25.871	60.3468
		40.0607	40.4341			29.5814	8.07136			N/A	N/A			25.6314	60.2981
		40.11	40.3954			29.3076	8.12198			58.5535	18.85			25.3065	60.2258
		40.1022	40.403			29.164	8.06824			58.4863	18.7816			25.1908	60.1743
		40.0342	40.5067			29.3523	7.96091			58.357	18.59			25.1047	60.1512
		40.0342	40.5067			29.2568	8.05598			58.305	18.395			25.0449	60.1378
		40.068	40.53			28.8161	8.41179			58.188	18.2195			24.7049	60.0799
		40.0482	40.3529			28.5323	8.6265			58.11	18.2572			24.6222	60.0568
		40.145	40.39			28.455	8.652			57.9728	18.1639			24.3864	59.9574
		40.0583	40.5391			28.1282	8.63518			57.915	18.135			24.4183	59.8846
		40.082	40.222			27.8846	8.78566			58.2121	18.3579			24.2417	59.9028
		40.11	40.25			27.5239	9.01286			58.37	18.395			24.1179	59.9286
		40.012	40.572			27.4725	8.8425			58.5	18.59			23.7049	59.8299
		40.0733	40.4733			26.9939	9.03886			61.1	30.5175			23.675	59.7938
		40.0583	40.4783			26.2636	9.48989			61.1	30.7171			23.625	59.7656
		40.138	40.46			26.0839	9.71036			N/A	N/A			23.3342	59.6821
		40.124	40.488			25.6982	10.1539			N/A	N/A			23.3045	59.6795
		40.1211	40.4453			25.347	10.569			N/A	N/A			23.1856	59.7197
		40.1211	40.4453			25.2604	10.7537			61.0567	30.875			23.0169	59.6453
		40.0992	40.4438			24.9825	11.1225			61.1	30.94			22.8081	59.5669
		40.0867	40.425			24.6713	11.5847			60.7726	30.5644			22.5542	59.4646
		40.075	40.39			24.6609	11.588			60.585	29.55			22.6275	59.4608
		40.068	40.53			24.6162	11.4608			60.6613	29.1038			22.3607	59.332
		40.068	40.53			24.4856	11.4694			60.7162	29.1633			21.9928	59.2091
		40.0867	40.5242			24.4431	11.4993			60.84	28.47			21.8068	59.1847
		40.107	40.3565			24.2518	11.6904			N/A	N/A			21.5026	59.0867
		40.0583	40.4783			23.9281	11.8724			N/A	N/A			21.3208	58.9953
		40.0867	40.4185			23.76	11.8125			N/A	N/A			21.2423	58.977
		40.012	40.572			23.3027	12.0977			N/A	N/A			21.1037	58.9309
		40.04	40.67			22.6904	12.4589			N/A	N/A			20.8472	58.7569
		40.04	40.67			22.4594	12.6241			N/A	N/A			20.5703	58.6875
		40.0761	40.4735			21.8151	13.0218			60.84	27.56			20.2625	58.585
		40.0583	40.5696			21.4417	13.3208			N/A	N/A			19.6506	58.3097
		40.0933	40.3933			21.2441	13.4939			60.32	27.495			19.4804	58.2255
		40.0458	40.5067			20.8391	13.8805			60.2148	27.5229			19.3636	58.1477
		40.0909	40.32			20.7008	14.1546			60.1427	27.5718			19.1875	58.0046
		40.09	40.29			20.6204	14.2858			60.45	28.145			19.0479	58.0106
		40.065	40.475			20.4267	14.9457			60.8183	27.95			18.9514	57.9282
		40.0593	40.4648			20.3054	15.4165			N/A	N/A			18.8581	57.8686
		40.0727	40.46			20.2331	15.687			N/A	N/A			18.7288	57.8072
		40.0848	40.5216			20.0615	16.2892			N/A	N/A			18.6303	57.8165
		40.0848	40.5216			19.9733	16.6297			60.84	27.235			18.615	57.85
		40.075	40.53			19.9233	16.5591			60.84	27.17			18.5608	57.8547
		40.0454	40.4223			19.6811	16.2868			60.775	27.1286			18.375	57.7431
		40.0283	40.46			19.4427	16.3404			60.84	26.78			18.2527	57.6304
		40.0454	40.4223			19.3772	16.3381			60.645	26.8883			18.0762	57.5732
		40.0333	40.5733			19.176	16.431			60.84	27.235			17.8661	57.4583
		40.0522	40.533			18.854	16.5791			60.7374	26.6158			17.6845	57.3839
		40.054	40.502			18.7065	16.938			60.79	26.78			17.6132	57.2783
		40.069	40.4648			18.4492	17.2535			N/A	N/A			17.544	57.2407
		40.04	40.5809			18.0332	17.4813			60.71	26.39			17.4425	57.21
		40.11	40.32			17.5665	17.6492			60.71	26.4442			17.2612	57.0848
		40.04	40.39			17.2886	17.8372			60.58	25.09			16.9078	56.875
		40.02	40.5			16.9632	18.1313			60.58	25.09			16.7759	56.8125
		40.18	40.18			16.7661	18.3126			60.45	24.44			16.658	56.7547
		40.1545	40.4027			16.5881	18.5071			60.45	24.44			16.6977	56.7432
		40.0456	40.4264			16.4068	18.6874			60.45	24.44			16.7447	56.8218
		40.06	40.47			16.2029	18.9176			N/A	N/A			16.7375	56.87
		40.1227	40.4918			15.8612	19.2759			N/A	N/A			16.6313	56.7281
		40.0244	40.6			15.7128	19.5515			N/A	N/A			16.4688	56.6136
		40.0655	40.5236			15.606	20.007			N/A	N/A			16.1172	56.3984
		40.0669	40.4223			15.5439	20.3116			N/A	N/A			15.9877	56.2745
		40.0669	40.4223			15.39	20.6939			N/A	N/A			15.7647	56.1397
		40.0512	40.3928			15.2901	20.979			N/A	N/A			15.6042	56.0677
		40.005	40.53			15.0823	21.3928			60.45	24.44			15.6081	55.9661
		40.005	40.53			14.9956	21.5629			60.385	24.245			15.5658	55.9978
		40.0336	40.5045			14.8598	21.8626			60.32	24.05			15.6346	56.0385
		39.95	40.63			14.7083	22.437			60.32	23.92			15.5815	56.0353
		40.1046	40.4546			14.685	22.645			60.14	23.42			15.4853	55.924
		40.0647	40.6247			14.5724	22.9653			60.06	23.075			15.4318	55.8551
		39.95	40.77			14.4324	23.4241			59.995	22.945			15.4271	55.8333
		40.04	40.46			14.4164	23.5263			59.93	22.685			15.375	55.8125
		40.0568	40.544			14.3076	24.0348			59.865	22.425			15.2566	55.7467
		40.0777	40.46			14.148	24.642			59.865	22.36			15.1821	55.7357
		40.0777	40.46			14.0661	24.8755			59.8	22.1			14.7067	55.4567
		40.0643	40.5209			13.9025	25.3265			59.62	21.65			14.5424	55.2701
		40.1227	40.4282			13.6688	25.9605			59.605	21.58			14.3077	55.0865
		40.11	40.25			13.5908	26.1507			59.54	21.32			14.0185	54.8773
		40.0346	40.4977			13.4775	26.5185			59.41	20.93			14.0156	54.8527
		40.0786	40.4407			13.2803	27.0979			N/A	N/A			13.9844	54.8828
		40.04	40.39			13.212	27.2677			N/A	N/A			13.9792	54.8932
		40.04	40.39			13.1813	27.5599			N/A	N/A			13.9174	54.803
		40.0108	40.5533			13.1065	28.0771			N/A	N/A			13.878	54.872
		40.04	40.53			13.1288	28.1692			N/A	N/A			13.7083	54.713
		40.0346	40.4977			13.23	28.7762			N/A	N/A			13.6927	54.6667
		40.0454	40.4223			13.3728	29.0665			N/A	N/A			13.4518	54.4518
		40.1538	40.285			13.4465	29.1204			N/A	N/A			13.3042	54.2979
		N/A	N/A			13.7081	29.6128			54.6884	27.8772			13.3309	54.2482
		40.11	40.32			13.8874	29.9377			N/A	N/A			13.1091	54.0636
		40.0867	40.4733			14.0286	30.1393			N/A	N/A			12.9375	53.9884
		40.068	40.53			14.3403	30.7056			N/A	N/A			12.7472	53.9091
		40.0209	40.4282			14.4635	30.9918			55.3475	30.68			12.6223	53.7826
		40.04	40.39			14.5629	31.1229			54.9125	30.015			12.5711	53.5797
		40.0209	40.4282			14.5516	31.1282			55.5547	30.6841			12.5646	53.5875
		40.096	40.4544			14.5159	31.2147			55.8245	30.9819			12.3706	53.4254
		40.1009	40.4296			14.5159	31.2147			56.4116	31.8877			12.2386	53.3136
		40.1009	40.4296			14.4	30.7588			56.5644	32.1822			12	53.1786
		40.096	40.3928			14.3705	30.6031			57.3173	33.1912			11.8778	53.1136
		40.096	40.3928			14.3558	30.7091			57.46	33.54			11.8774	53.113
		40.0919	40.403			14.1903	30.6781			N/A	N/A			11.6716	52.9289
		40.0342	40.495			14.085	30.432			N/A	N/A			11.7695	52.9102
		40.0342	40.495			13.824	30.492			N/A	N/A			11.6207	52.8082
		40.04	40.53			13.7501	30.4812			37.18	47.905			11.6447	52.8158
		40.11	40.376			13.6551	30.4009			37.2627	47.5475			11.7178	52.8068
		40.11	40.4211			13.1822	30.4498			37.451	46.941			11.7519	52.8635
		40.0633	40.4308			13.1327	30.353			37.6381	46.3543			11.8906	52.8719
		40.1625	40.2675			12.7618	30.3779			37.8447	45.7789			11.9117	52.9483
		40.0461	40.393			12.2082	30.3401			38.0947	45.0415			11.8783	52.9083
		40.0867	40.4393			12.0753	30.3434			38.2362	44.3857			11.8478	52.867
		40.0612	40.5024			11.7479	30.331			38.5632	43.797			11.7797	52.7969
		40.075	40.5533			11.3697	30.2675			38.7595	43.5153			11.6843	52.7965
		40.0096	40.3809			11.1375	30.2697			38.816	43.442			11.5389	52.6064
		40.02	40.5533			10.665	30.2871			38.816	43.442			11.3574	52.419
		40.02	40.5533			9.81865	30.2244			38.8188	43.4495			11.1746	52.2794
		40.0919	40.5326			9.64588	30.1659			38.8968	43.3474			11.0102	52.1004
		40.11	40.4115			9.35926	30.0585			39.0084	43.2019			11.0404	52.068
		40.0867	40.4483			8.84659	30.0068			39.2406	43.1813			11.0077	52.0269
		40.0527	40.6064			8.64	30.0057			39.4097	43.1541			10.7958	51.8609
		40.1036	40.39			8.1243	30.0699			39.42	43.126			10.5919	51.6654
		40.0842	40.3274			7.695	30.0191			39.4569	43.0759			10.4214	51.4357
		40.1036	40.4727			7.5975	29.9825			39.5051	43.0541			10.3043	51.3732
		40.1482	40.3009			7.07008	29.9417			39.6104	42.9697			10.338	51.4102
		40.1366	40.4117			6.77025	29.9565			39.6482	42.9072			10.1646	51.2542
		40.1366	40.4117			6.6058	29.9516			39.6554	42.9126			10.161	51.2708
		40.0067	40.4333			6.2055	30.096			39.6147	42.9223			10.15	51.2125
		39.9974	40.533			5.90318	30.1737			N/A	N/A			10.1567	51.2369
		40.0209	40.4918			5.71989	30.2341			42.289	36.7423			10.151	51.2552
		40.1333	40.32			5.00977	30.3961			N/A	N/A			10.1708	51.257
		40.1252	40.3139			4.716	30.5145			N/A	N/A			10.1461	51.0708
		40.1016	40.3536			4.68074	30.4834			53.7373	28.99			10.0383	51.0067
		40.0508	40.4546			4.82073	30.3873			53.7373	28.99			9.945	50.8417
		40.0508	40.4546			4.8626	30.349			53.69	28.925			9.72089	50.5428
		40.1567	40.3978			4.90641	30.356			53.69	28.925			9.68103	50.5029
		40.0659	40.46			5.00198	30.3703			53.69	28.925			9.5477	50.403
		40.0556	40.4704			5.02356	30.3646			53.69	28.925			9.95084	50.1699
		40.0763	40.3978			5.14038	30.3802			53.69	28.925			9.76308	50.1817
		40.0575	40.4892			5.11313	30.4088			53.69	28.925			9.69744	50.1406
		40.0704	40.4843			5.0816	30.6246			53.7373	28.99			9.68895	50.1148
		40.0575	40.4892			5.00806	30.8083			53.7373	28.99			9.61295	50.0828
		40.1172	40.4166			4.89323	30.9586			53.69	28.86			9.57413	49.9855
		40.1164	40.4982			4.90821	31.0524			53.69	28.86			9.53022	49.9808
		40.0035	40.4843			4.8525	31.255			53.69	28.86			9.41433	49.8904
		39.942	40.838			4.77383	31.5124			53.625	28.795			9.29023	49.6264
		40.0213	40.6187			4.61531	31.8375			53.56	28.6			9.23851	49.5374
		59.8733	37.56			4.5063	32.1408			N/A	N/A			9.17587	49.4869
		59.9	37.59			4.42969	32.4591			N/A	N/A			9.13333	49.4458
		59.8696	37.632			4.28538	33.3035			53.1655	23.2207			9.11938	49.3399
		59.8627	37.6918			4.27986	33.7391			53.3593	23.0807			9.09412	49.3044
		59.8608	37.7623			4.2225	34.1775			53.5129	22.945			9.03333	49.2778
		59.8608	37.7623			4.18982	34.8252			53.7794	22.7906			8.94444	49.175
		59.8608	37.7623			7.80596	31.8655			53.7794	22.7906			8.94444	49.175
		59.8608	37.7623			7.80596	31.8655			53.7794	22.7906			8.94444	49.175
		59.8608	37.7623			7.80596	31.8655			49.92	54.47			55.1216	47.1114
		59.85	37.73			7.80596	31.8655			49.985	54.405			55.235	47.0197
		59.4025	38.0975			7.83871	31.8818			54.08	48.75			55.381	47.0762
		59.4566	37.94			7.71918	31.9184			54.08	48.75			55.5255	47.1366
		59.4067	37.8533			7.70261	31.9703			54.08	48.75			55.6509	47.0755
		59.423	37.6997			7.68343	31.9641			54.08	48.75			55.7176	46.9711
		59.3689	37.6378			7.50214	31.9989			54.08	48.75			55.8087	46.7819
		59.3689	37.6378			7.37934	32.0466			54.08	48.75			55.884	46.7204
		59.3994	37.6622			7.33777	32.0428			54.08	48.75			55.9357	46.6141
		59.4182	37.6105			7.23094	32.033			54.08	48.75			56.0288	46.5875
		59.43	37.5528			7.06169	32.0724			54.08	48.75			56.1654	46.4948
		59.4589	37.408			7.00412	32.0665			54.08	48.75			56.3618	46.3908
		59.8608	37.7623			6.81103	32.0283			54.08	48.75			56.4153	46.2986
		59.85	37.73			6.68846	32.0407			54.08	48.75			56.4022	46.1481
		59.8608	37.7623			6.63882	32.0486			54.08	48.75			56.4871	45.9756
		59.8627	37.6918			6.66369	32.0105			54.08	48.75			56.4731	46.193
		59.8608	37.7623			6.65202	31.9885			54.08	48.75			56.4593	46.2199
		59.85	37.73			6.51797	31.9528			54.08	48.75			56.5814	46.108
		59.85	37.73			6.35271	31.8928			54.08	48.75			56.7474	46.3802
		59.8733	37.73			6.2277	31.9242			54.08	48.75			56.875	46.605
		59.8627	37.6918			6.10286	31.9307			54.08	48.75			56.9813	46.5875
		59.85	37.73			6.10286	31.9307			54.08	48.75			57.05	46.5583
		59.8733	37.73			6.05813	31.938			54.08	48.75			57.0069	46.5903
		59.8627	37.6918			6.08201	31.9477			54.08	48.75			56.9653	46.6042
		59.8608	37.7623			6.07135	31.9421			54.08	48.75			56.8241	46.75
		59.8733	37.73			6.06507	31.9553			54.08	48.75			56.7257	46.809
		59.8608	37.7623			6.03214	31.9457			54.08	48.75			56.7051	46.8045
		59.8733	37.73			5.99975	31.9352			54.08	48.75			56.6815	46.8363
		59.8733	37.73			6.02735	31.9414			54.08	48.75			56.6705	46.7415
		59.8608	37.7623			5.54727	31.8845			54.08	48.75			56.6944	46.6694
		59.8608	37.7623			5.54727	31.8845			54.08	48.75			56.75	46.5427
		59.8608	37.7623			6.03914	31.9486			54.041	48.971			56.8142	46.5845
		59.8608	37.7623			6.00861	31.9463			53.989	48.919			56.9886	46.2432
		59.8608	37.7623			6.0554	31.9471			54.015	48.88			57.2192	45.7038
		59.8608	37.7623			6.0525	31.9377			54.08	48.75			57.5676	45.1066
		59.8608	37.7623			6.05676	31.9494			54.08	48.75			57.9294	44.5132
		59.8608	37.7623			6.06549	31.9551			54.015	48.88			58.025	44.3279
		59.8733	37.73			6.11182	31.9582			N/A	N/A			58.2826	43.9438
		59.8627	37.6918			6.08331	31.9389			54.08	48.75			58.4023	43.6699
		59.8733	37.73			6.0375	31.9406			54.08	48.75			58.4799	43.4325
		59.8608	37.7623			6.06343	31.9584			54.08	48.75			58.7741	42.7851
		59.8733	37.73			6.05191	31.9577			54.08	48.88			58.9068	42.4301
		59.8733	37.73			6.05281	31.9617			54.015	49.01			59.1148	41.9795
		59.7733	38.11			6.09457	31.9617			54.041	48.971			59.2013	41.7225
		59.85	37.66			6.04522	31.9652			54.041	48.971			59.3325	41.5225
		59.7605	38.0409			6.03363	31.9384			54.015	49.01			59.5288	41.0192
		59.6027	38.1477			5.98154	31.9223			54.015	49.01			59.6603	40.5571
		59.6354	38.1236			6.01096	31.8029			54.015	49.01			59.7448	40.3255
		59.5636	38.2527			6.17203	31.7187			54.041	48.971			59.8013	40.25
		59.6034	38.0735			6.05316	31.6019			54.015	49.01			59.78	40.1075
		59.5549	38.1538			6.02859	31.4845			54.041	48.971			59.7773	40.0432
		59.8696	37.492			6.075	31.3948			54.041	48.971			59.7771	40.0354
		59.8608	37.4823			6.14057	31.3431			54.015	49.01			59.9158	39.7799
		59.8621	37.5103			6.1362	31.2516			54.015	49.01			60.0938	39.2719
		59.605	37.9517			6.07263	30.9718			54.041	48.971			60.1333	38.8389
		59.5445	38.0312			6.03643	30.885			54.041	48.971			60.2733	38.5087
		59.5474	38.0326			6.0494	30.5915			54.041	48.971			60.3088	38.4449
		59.7595	37.5268			6.08198	30.524			54.015	49.01			60.3839	38.2366
		59.76	37.51			6.08766	30.4826			54.041	48.971			60.5294	38
		59.78	37.45			6.20156	30.4826			54.041	48.971			60.5357	37.9286
		59.816	37.54			6.28254	30.4455			54.041	48.971			60.555	37.87
		59.8608	37.4823			6.30067	30.4153			54.015	49.01			60.5625	37.8125
		59.8608	37.4823			6.35538	30.348			54.015	49.01			60.5242	37.6694
		59.85	37.52			6.35977	30.3413			54.041	48.971			60.566	37.4514
		59.878	37.52			6.35283	30.375			54.041	48.971			60.6349	37.1743
		59.88	37.53			6.30516	30.5631			54.015	49.01			60.7266	36.7617
		59.85	37.52			6.22869	30.537			54.015	49.01			60.7991	36.3036
		59.85	37.52			6.14062	30.4838			54.015	49.01			60.9052	35.875
		59.8608	37.4823			6.0075	30.5634			54.041	48.971			60.9153	35.629
		59.9009	37.4882			5.76265	30.5232			54.041	48.971			61.0202	35.0766
		59.9009	37.4882			5.70098	30.5454			54.041	48.971			61.0724	34.4342
		59.8931	37.5577			5.36734	30.8301			54.041	48.971			61.125	34.2768
		59.8931	37.5577			5.01545	31.0009			54.015	49.01			61.25	33.4375
		59.9032	37.548			4.83816	31.3121			54.015	49.01			61.25	33.3125
		59.8627	37.5518			4.7763	31.3659			54.041	48.971			61.25	33.125
		59.8627	37.5518			4.62566	31.5722			54.015	49.01			61.2197	32.3826
		59.8627	37.5518			4.40196	31.6696			54.015	48.88			61.1382	32.0154
		59.88	37.59			4.35825	31.7385			54.08	48.945			61.25	32
		59.8931	37.5577			4.4675	31.7725			54.08	48.88			61.25	31.3125
		59.88	37.59			4.509	31.851			N/A	N/A			61.25	31.5268
		59.8627	37.5518			4.58449	31.7856			N/A	N/A			61.2357	31.3429
		59.8627	37.5518			4.64464	31.8279			N/A	N/A			61.2043	31.125
		59.85	37.59			4.69125	31.9367			54.08	48.75			61.2303	31.2303
		59.6461	37.2826			4.68486	32.0096			N/A	N/A			61.25	30.8125
		59.6294	37.343			4.69324	32.0863			N/A	N/A			61.191	30.7535
		59.7086	37.3333			4.80288	32.2235			54.08	48.75			61.1765	30.8713
		59.7271	37.2898			4.96607	32.3325			54.08	48.75			61.2396	30.625
		59.85	37.59			4.91	32.99			54.08	48.75			61.25	30.25
		59.8608	37.6223			4.97311	33.3341			54.08	48.75			61.1815	30.1855
		59.88	37.59			4.995	33.372			54.08	48.75			61.1579	29.8026
		59.8608	37.6223			5.06605	34.4297			59.15	43.81			61.1741	29.8705
		59.88	37.59			5.16079	34.7826			59.2327	43.81			61.1741	29.8705
		59.8608	37.6223			5.21438	34.9341			59	44.335			61.125	29.375
		59.8392	37.6977			5.27589	35.3678			58.8807	44.5714			61.0776	29.3362
		59.85	37.66			5.27555	35.7581			58.5289	45.2617			61.0847	29.3024
		59.8392	37.6977			5.27175	35.9505			58.37	45.5			61.1151	29.3421
		59.8392	37.6977			5.28188	36.3804			58.0723	46.1458			61.1213	29.2831
		59.8392	37.6977			5.28214	36.8057			57.8079	46.5706			61.1023	29.0625
		59.85	37.73			5.25176	36.9635			57.3261	47.3121			61.0458	29.0667
		59.8608	37.7623			5.15213	37.6451			56.9595	47.9278			60.981	29.2174
		59.8733	37.73			5.0756	38.0216			56.9368	47.983			60.9014	29.2284
		59.85	37.73			5.0625	38.28			57.1658	47.6416			60.6901	28.7449
		59.8392	37.6977			4.87191	38.751			57.2	47.6048			60.875	27.4375
		59.8627	37.6918			4.69227	39.24			57.031	47.866			60.8269	27.2692
		59.8931	37.6977			4.60929	39.3814			56.9895	47.9452			60.8125	27.3125
		59.85	37.66			4.59723	39.4007			56.8273	48.1607			60.875	27.5
		59.85	37.66			4.83245	39.1472			56.875	48.1			60.8269	27.2692
		59.836	37.66			4.78913	39.123			56.68	48.49			60.875	27.4375
		59.8392	37.6977			4.59321	39.1404			N/A	N/A			N/A	N/A
		59.8392	37.6977			4.698	39.2175			N/A	N/A			60.875	27.375
		59.85	37.66			6.345	39.96			N/A	N/A			60.875	27.3125
		59.8627	37.6918			6.98741	40.6397			N/A	N/A			60.875	27.25
		59.8733	37.73			N/A	N/A			N/A	N/A			60.875	27.125
		59.85	37.73			N/A	N/A			60.45	40.755			60.875	27.1875
		59.85	37.73			10.5553	45.2756			60.45	40.82			60.875	27.1875
		59.85	37.73			10.0575	44.8875			60.45	40.82			60.875	27.1875
		59.847	37.6965			9.50586	44.0891			60.45	40.82			60.875	27.125
		59.85	37.73			9.68625	44.4488			60.515	40.625			60.875	27.1875
		59.836	37.7328			9.71663	44.7795			60.55	40.46			60.875	27.125
		59.85	37.73			9.60554	44.732			60.5336	40.4579			60.875	27.1875
		59.85	37.73			9.04721	44.4659			60.58	40.43			60.875	27.125
		59.8373	37.7682			9.2043	44.5608			60.58	40.43			60.875	27.125
		59.8373	37.7682			8.79955	44.7709			N/A	N/A			60.875	27.0625
		59.8373	37.7682			7.42846	44.7663			N/A	N/A			60.875	27.0625
		59.8373	37.7682			6.76534	44.4457			58.37	43.225			60.875	27.125
		59.85	37.8			6.75	44.445			58.2864	43.2621			60.875	27.125
		59.8177	37.8323			6.70587	44.5162			58.0883	43.5771			60.875	27.125
		59.8059	37.8311			6.7149	44.5122			57.8594	43.2843			60.875	27.125
		59.8059	37.8311			6.69029	44.4955			57.5787	43.5745			60.875	27.0625
		59.8059	37.8311			6.74156	44.5472			57.3124	43.9681			60.875	27.0625
		59.8136	37.8616			6.54395	44.4825			56.9167	44.53			60.875	27.125
		59.8177	37.8323			7.55367	45.4908			56.665	44.875			60.875	27.1875
		59.8059	37.8311			7.55779	45.4884			56.2806	45.3738			60.875	27.125
		59.795	37.84			7.56915	45.5179			55.9821	46.1609			60.875	27.0625
		59.7968	37.912			7.56482	45.4709			55.8601	46.5474			60.875	27.0625
		59.7864	37.8955			7.33909	45.7313			55.6196	46.7702			60.875	27.125
		59.7864	37.8955			7.29764	45.7293			55.4363	46.943			60.875	27.125
		59.8015	37.87			7.12385	46.061			55.2587	47.2622			60.875	27.0625
		59.8015	37.87			6.84562	46.3866			55.1245	47.5934			60.875	27.0625
		59.8015	37.87			6.8	46.4575			54.99	47.71			60.875	27.0625
		59.7852	37.9607			6.73898	46.5116			54.925	48.165			60.875	27.0625
		59.7852	37.9607			6.73875	46.5413			N/A	N/A			60.875	27.0625
		59.7858	37.905			6.72663	46.5724			N/A	N/A			60.875	27.125
		59.8041	37.8483			6.79909	46.3081			54.275	51.48			60.875	27.1875
		59.8111	37.8778			6.81907	46.2077			N/A	N/A			60.875	27.125
		59.8111	37.8778			6.76095	46.1773			N/A	N/A			60.875	27.125
		59.795	37.965			6.885	45.9675			N/A	N/A			60.875	27.125
		59.7852	37.9607			6.80121	45.8348			N/A	N/A			60.875	27.125
		59.795	37.965			6.70632	45.7769			N/A	N/A			60.875	27.0625
		59.7848	37.9738			6.5387	45.7474			N/A	N/A			60.875	27.125
		59.6018	37.52			6.39783	45.7298			N/A	N/A			60.875	27.125
		59.5355	37.6057			6.38135	45.765			53.885	52.13			60.875	27.0625
		59.5018	37.5972			6.08786	45.4243			53.56	52.26			60.875	27.0625
		59.4809	37.5757			5.90447	44.8555			N/A	N/A			60.875	27.0625
		59.4951	37.6501			5.75526	44.6957			N/A	N/A			60.875	27.125
		59.5065	37.6893			5.355	43.7963			N/A	N/A			60.875	27.125
		59.4509	37.7196			5.15842	43.2071			N/A	N/A			60.875	27.0625
		59.3682	37.8673			5.00371	43.1216			58.01	46.31			60.875	27.0625
		59.2819	38.4723			4.67735	42.39			58.045	46.215			60.875	27.125
		59.2988	38.3653			4.40591	41.31			58.0636	46.1779			N/A	N/A
		59.2749	38.4522			4.10956	40.6707			58.1588	46.0688			N/A	N/A
		59.2099	38.613			4.01952	40.4565			58.1936	45.9179			60.875	27.125
		59.8177	38.1123			3.87978	40.0187			58.21	45.92			60.875	27.0625
		59.8059	38.1215			3.57943	39.3969			58.0041	46.2415			60.875	27.0625
		59.8309	38.1373			3.555	39.375			57.9607	46.3619			60.875	27.125
		59.6668	37.8328			3.49554	39.3332			57.7614	46.735			N/A	N/A
		59.6489	37.8298			3.26177	39.1152			57.1926	47.5651			N/A	N/A
		59.646	37.9668			3.3075	39.124			56.9617	47.9303			60.875	27.125
		N/A	N/A			3.09706	38.8999			57.0873	47.8227			60.875	27.125
		N/A	N/A			3.08391	38.8252			56.8007	48.2579			N/A	N/A
		N/A	N/A			3.05196	38.7739			N/A	N/A			60.875	27.125
		N/A	N/A			2.97293	39.0796			N/A	N/A			60.875	27.125
		N/A	N/A			2.9025	38.965			54.2587	50.0419			60.875	27.125
		N/A	N/A			2.81489	38.7823			54.015	50.375			57.5947	29.8712
		N/A	N/A			2.81208	38.7985			54.145	51.675			N/A	N/A
		N/A	N/A			2.85049	38.8689			54.2555	51.5255			N/A	N/A
		N/A	N/A			2.82802	38.8311			54.0378	51.8103			N/A	N/A
		N/A	N/A			2.82273	38.6591			54.1378	51.7352			N/A	N/A
		59.85	38.36			2.79733	38.6477			54.21	51.61			N/A	N/A
		59.82	38.42			2.7405	38.5749			54.1306	51.7183			N/A	N/A
		59.8267	38.3522			2.655	38.345			53.4788	52.4387			N/A	N/A
		59.8129	38.36			2.66689	38.2992			52.7107	53.183			N/A	N/A
		59.8267	38.3522			2.67796	38.2932			52.845	53.04			N/A	N/A
		59.8267	38.3522			2.70245	38.2394			52.52	53.365			N/A	N/A
		59.8389	38.3526			2.5982	38.101			25.107	56.7365			N/A	N/A
		59.82	38.42			2.55669	37.9911			24.4467	56.8503			N/A	N/A
		59.808	38.43			2.46375	37.863			24.4047	56.8871			60.2997	29.3202
		59.8267	38.3522			2.5723	38.2561			24.4421	56.8771			N/A	N/A
		59.8248	38.3432			N/A	N/A			24.4544	56.8698			59.8859	26.9402
		59.815	38.318			2.6082	38.4156			24.4461	56.8791			58.7589	28.1857
		59.6823	37.8977			2.6	38.445			24.4164	56.8833			59.1218	29.5224
		59.2375	37.7838			2.58911	38.4316			24.396	56.8855			58.9473	29.8373
		59.2362	38.4717			2.57786	38.6871			24.366	56.884			58.9435	29.8661
		59.1738	38.3875			2.565	38.745			25.025	56.73			58.9527	29.8841
		59.3432	38.6526			N/A	N/A			25.0852	56.6896			58.6727	29.7895
		59.336	38.8907			2.835	39.4875			25.025	56.73			58.4671	29.8059
		59.2289	39.0358			N/A	N/A			25.0529	56.7125			58.0665	29.8465
		59.7746	38.3815			2.835	39.8925			25.025	56.76			57.4787	30.1098
		59.7489	38.4378			2.835	39.6225			25.1056	56.7216			56.7432	30.601
		59.7585	38.4408			3.01821	39.7189			25.0157	56.7729			56.2633	30.9337
		59.745	38.5			3.051	39.753			24.9646	56.8007			56.3598	31.2889
		59.7733	38.4733			3.0375	40.0275			25.0575	56.7396			56.4122	31.451
		59.78	38.43			3.01909	40.23			25.0328	56.7684			56.4539	31.4243
		59.78	38.43			3.105	40.635			25.085	56.7			56.4067	31.581
		59.7922	38.433			3.19091	40.905			24.44	56.8684			56.4669	31.8178
		59.7922	38.433			3.4425	41.3775			24.4691	56.8604			56.5953	32.1516
		59.7746	38.3977			9.72	51.84			24.4536	56.8624			56.8077	32.3462
		59.7746	38.3977			9.5175	51.6375			25.3392	56.7017			56.9167	32.8111
		59.7435	38.4391			9.315	51.435			25.2909	56.7627			57.1722	33.0255
		59.7746	38.3977			9.1125	51.2325			41.2211	58.8789			57.3936	33.1795
		59.7678	38.4391			8.9775	51.0975			41.2008	58.8296			57.75	33.4311
		59.738	38.5			N/A	N/A			41.3008	58.9488			58.0284	33.4897
		59.738	38.5			N/A	N/A			40.897	59.0994			58.1512	33.535
		59.78	38.43			N/A	N/A			40.5493	59.2182			58.298	33.5404
		59.7435	38.4391			8.37	50.355			39.7623	59.543			58.2794	33.5294
		59.78	38.4427			N/A	N/A			N/A	N/A			58.2879	33.5404
		59.7678	38.4391			N/A	N/A			39.9444	59.7426			58.2635	33.5527
		59.7625	38.5525			7.83	49.68			39.3683	59.8929			58.2585	33.5534
		59.4763	39.5825			7.6275	49.41			39.0068	60.0326			58.2561	33.565
		59.7609	38.4682			N/A	N/A			38.7965	60.1165			58.203	33.5198
		59.75	38.5			7.155	48.735			38.7058	60.2105			58.2197	33.5352
		59.7581	38.535			6.9525	48.465			38.6028	60.2333			58.2351	33.5495
		59.7581	38.535			6.8175	48.2625			38.4181	60.289			58.2351	33.5495
		59.7567	38.675			6.42441	47.79			38.4429	60.2333			58.2145	33.5355
		59.771	38.4187			6.33103	47.5759			38.6032	60.2447			58.2096	33.5417
		59.7561	38.681			6.21	47.385			N/A	N/A			58.2321	33.5702
		59.75	38.63			6.08727	47.1068			N/A	N/A			58.2334	33.5612
		59.759	38.689			6.03092	46.9552			N/A	N/A			58.235	33.555
		59.7443	38.8038			5.63952	46.0916			N/A	N/A			58.241	33.5722
		59.7333	38.8383			5.61044	46.0191			N/A	N/A			58.2383	33.5651
		59.7536	38.7245			5.36952	45.5255			N/A	N/A			58.2396	33.5768
		59.74	38.7925			4.98981	44.794			N/A	N/A			58.2109	33.5619
		59.7881	38.6131			4.89536	44.6175			N/A	N/A			58.1729	33.5931
		59.7983	38.5974			4.66448	44.0705			N/A	N/A			58.1658	33.6132
		59.7971	38.6543			4.50141	43.6598			N/A	N/A			58.1758	33.6456
		59.7889	38.6877			4.428	43.4768			36.595	60.71			58.1519	33.6169
		59.7946	38.5671			4.16423	42.8625			36.7278	60.6309			58.1552	33.6195
		59.7937	38.6235			3.88286	42.1457			37.1656	60.5114			58.163	33.6087
		59.7983	38.5974			3.79174	41.9204			37.258	60.4955			58.1306	33.6056
		59.7895	38.6305			3.77069	41.7848			37.375	60.515			58.1411	33.6317
		59.7833	38.627			3.86232	41.5767			37.5153	60.4842			58.1224	33.6186
		59.7831	38.6369			3.89647	41.4476			46.02	56.8927			58.1389	33.6292
		59.7831	38.6369			3.82883	41.2009			45.73	57.06			58.1413	33.6372
		59.7688	38.6092			3.72035	41.0777			45.5	57.2			59.8636	29.5994
		59.7112	38.6179			3.69523	41.0557			45.0947	57.4676			59.25	30.1227
		59.7145	38.6581			3.58535	40.7669			44.98	57.525			59.6825	30.2399
		59.7256	38.6322			3.5505	41.4855			44.59	57.7673			59.474	30.4531
		59.7114	38.6812			3.90673	40.9849			44.07	58.0273			59.6339	30.5647
		59.72	38.6971			3.73235	41.31			43.81	58.1329			59.723	30.6029
		59.7235	38.745			3.64886	41.202			43.68	58.2171			59.7857	30.5051
		59.71	38.696			3.60346	41.2131			N/A	N/A			60.0417	30.5139
		59.7161	38.7161			3.54115	41.1438			43.55	58.24			60.1977	30.5116
		59.7315	38.6696			3.41022	40.6937			42.9	58.63			60.4353	30.4009
		59.7437	38.5544			3.26189	40.0111			42.64	58.76			60.4516	30.5
		59.7437	38.5544			3.24	39.815			42.575	58.76			60.4604	30.7866
		59.7604	38.5123			3.13615	39.42			42.48	58.79			60.4932	30.902
		59.7574	38.4165			2.916	38.7821			42.5425	58.7519			60.8409	30.6648
		59.7597	38.4119			2.82536	38.5618			42.64	58.695			60.5625	31.2279
		59.8178	38.3222			2.7	38.268			42.5665	58.7317			60.4676	31.0787
		59.8084	38.2711			2.58384	37.508			42.6075	58.721			60.9529	30.7174
		59.833	38.1973			2.52	37.2037			42.527	58.743			60.8881	30.8116
		59.8159	38.2673			2.32293	36.7805			42.5776	58.7028			60.5443	31.4635
		59.858	38.0286			2.43659	36.2228			42.4786	58.7824			60.8254	31.7845
		59.8409	38.0388			2.38737	35.9846			42.5291	58.7179			60.9238	31.9787
		59.826	38.1049			N/A	N/A			42.6316	58.6635			60.8262	32.186
		60.1592	36.9367			2.65661	37.7229			42.5685	58.6918			60.8567	32.2927
		60.145	36.9			2.67618	37.53			42.564	58.7477			60.962	32.4321
		60.1491	36.9027			2.49163	36.9577			42.4973	58.7549			60.9766	32.5938
		60.2	36.96			2.47021	36.6453			42.529	58.7854			60.9821	32.6042
		60.2	36.75			2.40802	36.4092			42.2283	58.8652			60.8995	32.538
		60.2	36.82			2.244	35.856			42.1327	58.9344			60.949	32.6607
		60.2	36.75			2.13545	35.4755			41.6992	59.0576			60.9638	33.0526
		60.2	36.75			2.09605	35.2172			42.0767	58.8438			60.9506	33.0581
		60.186	36.6975			2.02781	34.6359			42.01	58.92			60.875	33.0429
		60.228	36.68			1.90324	34.2503			41.47	59.215			60.9817	33.0915
		60.2	36.68			1.94349	34.2951			41.47	59.215			N/A	N/A
		60.2	36.4			2.11587	34.3964			N/A	N/A			61.25	30.875
		60.2646	35.8328			2.01777	34.3189			N/A	N/A			N/A	N/A
		60.2919	35.5425			1.95894	34.2124			N/A	N/A			N/A	N/A
		60.34	35.56			1.95039	34.322			N/A	N/A			N/A	N/A
		60.3209	35.3914			1.99125	34.4453			44.46	59.15			N/A	N/A
		60.327	35.2637			1.9822	34.4579			44.85	59.02			N/A	N/A
		60.3232	34.9832			2.01183	34.56			45.149	58.799			61.25	30.875
		60.3812	34.5416			2.02186	34.312			45.37	58.76			60.9444	28.7917
		60.3579	34.2077			2.142	34.3485			42.3881	58.9306			61.25	30.9375
		60.4324	33.8044			1.62	30.645			42.835	58.76			61.25	30.9545
		60.4371	33.8			1.62	30.375			N/A	N/A			61.25	31.108
		60.4178	33.3641			6.45695	31.9818			N/A	N/A			61.25	31.5
		60.4143	32.9629			6.45975	31.9916			44.655	59.02			61.25	31.5
		60.4219	32.5962			N/A	N/A			N/A	N/A			60.65	32.5021
		60.414	32.1921			N/A	N/A			N/A	N/A			60.7126	32.232
		60.3786	31.8307			N/A	N/A			N/A	N/A			60.6503	32.0789
		52.8652	36.9798			N/A	N/A			N/A	N/A			60.7173	32.0923
		52.8743	36.9843			N/A	N/A			44.2	59.28			60.6562	32.0384
		52.8774	36.9935			N/A	N/A			44.46	59.15			60.65	32.0361
		52.8539	37.0088			N/A	N/A			N/A	N/A			60.6133	31.9696
		52.8447	36.9961			23.895	55.755			45.5	57.525			60.5608	31.9266
		52.8351	37.0017			23.895	55.755			45.63	57.395			60.5669	31.9923
		52.8351	37.0017			N/A	N/A			45.76	57.33			60.5389	31.8238
		52.8484	37.0067			N/A	N/A			46.9114	57.8175			60.4215	31.7665
		52.7875	37.0383			N/A	N/A			46.9114	57.8175			60.4215	31.7665
		52.7981	37.0292			N/A	N/A			46.9114	57.8175			60.4215	31.7665
		52.7283	37.0551			23.895	55.755			25.6947	3.60977			60.1875	39.125
		52.71	37.0327			N/A	N/A			26.0121	3.49791			60.1579	39.3224
		52.7657	36.91			N/A	N/A			26.3486	3.44205			60.125	39.625
		52.9542	36.9242			N/A	N/A			26.65	3.37395			60.125	39.4375
		52.9441	36.9166			19.2375	57.8475			26.7496	3.33851			60	39.875
		52.9586	36.9439			19.305	57.8475			27.2133	3.3603			60	40
		53.0218	37.003			18.9566	57.6319			27.3	3.39857			60	40.0625
		52.9689	37.0713			18.3208	57.2487			27.5803	3.16875			59.9375	40.125
		52.982	37.17			18.0819	57.0807			27.9543	3.094			59.875	40.4375
		53.0698	37.1684			17.612	56.7443			28.1222	3.01459			59.875	40.4375
		53.2742	37.2568			17.0534	56.3432			28.6867	2.84143			59.9231	40.3173
		53.5161	37.2819			16.9298	56.2613			28.6929	2.84143			N/A	N/A
		53.5351	37.38			16.4491	55.8784			28.9968	2.80526			N/A	N/A
		53.4094	37.7281			16.2225	55.782			29.055	2.86			N/A	N/A
		53.1555	38.1595			16.0764	55.6923			29.0863	2.87444			59.75	40.875
		53.0102	38.3351			16.0292	55.7798			29.0251	2.87054			59.75	40.8125
		52.8422	38.598			15.9075	55.8563			29.0509	2.925			59.6731	41.0192
		52.6703	38.9041			15.7448	55.846			29.345	3.065			59.7031	40.9297
		52.6313	39.3706			15.66	56.025			29.445	3.38			59.625	41.1875
		52.5151	39.712			15.525	56.025			N/A	N/A			59.5625	41.375
		52.6362	40.0693			N/A	N/A			N/A	N/A			59.4937	41.4562
		52.6426	40.4234			15.363	55.971			N/A	N/A			59.4265	41.75
		52.776	40.6933			15.4395	55.98			30.199	7.501			59.35	41.95
		52.7869	40.9322			15.4864	55.98			30.3117	7.54			59.2955	42.125
		52.6827	41.0573			15.5602	55.9957			30.5041	7.91471			59.1731	42.4423
		52.6415	41.2543			15.5602	55.9957			30.55	8.97			59.0481	42.6923
		52.519	41.4838			15.5443	55.9623			29.6605	7.96421			58.9519	42.9327
		52.5467	41.4711			15.5321	56.0818			30.3063	7.93			58.9107	42.9375
		52.3289	41.6111			15.6203	56.1362			30.4994	8.03833			58.9375	43
		52.2496	42.2033			15.3225	56.025			30.225	8.099			58.875	43.125
		52.2532	42.1761			15.39	56.025			29.9	8.19			58.8125	43.25
		52.1301	42.6011			N/A	N/A			30.8694	8.74714			58.6731	43.5673
		52.0834	43.2862			N/A	N/A			31.0389	9.15087			58.625	43.6875
		52.0834	43.2735			N/A	N/A			31.2325	9.16175			58.5625	43.75
		51.2792	43.7906			N/A	N/A			31.3093	9.15614			58.5625	43.75
		51.4329	43.9614			N/A	N/A			31.33	9.165			N/A	N/A
		51.4168	43.9388			N/A	N/A			31.3795	9.17119			N/A	N/A
		51.4038	44.1854			N/A	N/A			31.4124	9.14122			N/A	N/A
		51.3673	45.1733			N/A	N/A			31.7633	9.21667			N/A	N/A
		51.3503	45.1804			N/A	N/A			32.2953	9.29175			N/A	N/A
		51.3842	45.4406			13.5675	53.2575			32.7759	9.27122			58.1739	44.2391
		51.5722	46.2851			13.4895	52.7555			33.1269	9.20689			58.1667	44.4375
		51.5744	46.2775			13.4818	52.9044			33.444	9.26405			58.1083	44.6917
		51.6888	46.726			13.5	53.3767			34.1169	9.43313			N/A	N/A
		52.0583	47.5918			13.4785	54.088			34.57	9.58			N/A	N/A
		52.0667	47.6227			13.4734	54.2479			35.277	9.71128			N/A	N/A
		52.6916	48.4592			13.4388	54.4388			35.7924	9.7102			N/A	N/A
		53.1362	49.0607			13.5435	54.074			36.53	9.7045			N/A	N/A
		53.1172	49.0437			13.5573	54.2127			37.3386	9.789			57.5625	45.75
		53.8427	49.9386			13.53	54.315			37.933	9.75736			57.5	45.875
		54.093	50.3321			13.5646	53.9296			38.5725	9.7675			57.5	45.875
		54.0509	50.295			13.5646	53.9296			39.2461	9.76393			N/A	N/A
		54.1017	50.4736			13.5836	53.9357			39.5312	9.75672			57.0438	46.5625
		54.0287	50.4113			13.5675	53.9606			39.6091	9.75722			57	46.6875
		54.0332	50.4158			N/A	N/A			39.8634	9.76226			56.875	46.9375
		50.8616	50.1003			N/A	N/A			40.1227	9.79018			56.8125	47.0625
		56	48.44			N/A	N/A			40.5494	9.96755			56.625	47.3125
		56	48.44			N/A	N/A			41.1349	9.96956			56.5625	47.4375
		56	48.44			9.7875	52.0425			41.5458	9.98563			56.4732	47.5625
		56	48.44			N/A	N/A			42.0612	10.1029			56.3295	47.75
		56	48.44			N/A	N/A			42.6037	10.4302			56.3125	47.8125
		56	48.44			9.2475	51.3675			43.1497	10.6942			56.125	48.125
		56	48.44			8.892	50.958			43.5887	10.9726			55.8125	48.5625
		N/A	N/A			8.82409	50.895			44.197	11.3011			55.6154	48.8077
		N/A	N/A			8.64	50.76			44.701	11.8807			55.6765	48.75
		N/A	N/A			15.5298	55.6104			44.9296	12.4137			55.6063	48.8125
		56	48.44			16.3668	54.8219			45.062	12.7852			55.5893	48.8214
		53.3485	48.7773			N/A	N/A			45.0892	13.0052			55.3654	49.0962
		53.6179	48.6458			N/A	N/A			45.682	14.313			55.3553	49.1776
		N/A	N/A			N/A	N/A			45.6427	14.6741			55.125	49.5
		N/A	N/A			11.745	53.73			45.7214	15.2838			55	49.625
		N/A	N/A			N/A	N/A			45.8671	15.7415			54.875	49.75
		N/A	N/A			N/A	N/A			45.9136	15.8541			N/A	N/A
		N/A	N/A			11.493	53.397			45.903	15.938			54.6719	49.9922
		56.14	48.3			11.5102	53.3661			45.8963	15.9393			54.5625	50.1875
		56.14	48.3			11.4324	53.3321			45.9062	15.912			54.4375	50.3125
		56.1508	48.2354			11.34	53.325			45.8963	15.9393			54.5	50.25
		56.07	48.37			N/A	N/A			45.89	15.86			54.25	50.5
		55.7859	48.3782			N/A	N/A			46.0739	15.9456			54	50.8125
		55.832	48.336			N/A	N/A			46.4576	15.9678			53.9375	50.9375
		55.9487	48.2813			7.63714	45.1575			46.9015	16.0883			53.75	51.125
		N/A	N/A			7.66207	45.2382			47.3866	15.9583			53.6875	51.1875
		N/A	N/A			7.695	45.3699			47.8845	15.7711			53.6607	51.1131
		N/A	N/A			7.7042	45.4183			48.387	15.573			53.5625	51.3125
		N/A	N/A			7.63594	45.3966			48.8432	15.4258			53.4375	51.4375
		N/A	N/A			7.63849	45.5923			49.3494	15.3087			53.3125	51.5625
		N/A	N/A			7.60071	45.6064			49.8186	15.2568			N/A	N/A
		N/A	N/A			8.3025	50.2875			50.4057	15.1045			52.9375	52
		N/A	N/A			N/A	N/A			50.9765	14.8578			N/A	N/A
		N/A	N/A			N/A	N/A			51.5482	14.7113			52.8125	52.0625
		55.9892	48.5046			N/A	N/A			51.9913	14.7182			52.8563	51.9813
		55.9892	48.5046			7.425	49.14			52.4319	14.7098			52.9052	51.7845
		56	48.51			7.29	49.005			52.9384	14.7656			52.8346	51.7426
		55.97	48.51			6.9525	48.5325			53.5345	14.5829			52.8049	51.7256
		55.9892	48.5046			6.885	48.465			54.1243	14.4217			52.7869	51.8097
		55.9892	48.5046			6.8175	48.2625			54.5398	14.4902			52.8397	51.8109
		56.0247	48.44			6.77177	48.0121			54.9271	14.4929			52.8798	51.9279
		56.056	48.356			7.8975	49.6125			55.367	14.6553			52.6719	52.1719
		56.021	48.391			7.83	49.6125			55.6056	14.8085			52.5469	52.2969
		56.1213	48.2347			N/A	N/A			55.8658	14.8816			52.375	52.5
		56.105	48.195			7.02	48.6			56.069	14.781			52.1875	52.6875
		56.1179	48.1526			6.885	48.33			N/A	N/A			51.875	53
		56.0906	48.1929			N/A	N/A			56.16	14.95			51.6765	53.1544
		56.0906	48.1929			N/A	N/A			56.16	14.82			51.6063	53.2313
		56.1179	48.1526			N/A	N/A			56.16	14.69			51.4348	53.3261
		56.1179	48.1526			N/A	N/A			56.03	14.56			51.125	53.6161
		56.1179	48.1526			5.67	46.575			56.16	14.56			51.0066	53.7961
		56.0467	48.23			N/A	N/A			56.16	14.56			50.6875	54.0625
		56.0333	48.2667			N/A	N/A			56.16	14.56			50.3125	54.3563
		56.0333	48.2667			N/A	N/A			56.5027	14.95			50.2037	54.4306
		56.0609	48.227			5.23385	45.5988			56.745	15.275			49.875	54.6875
		56.0304	48.2391			4.4145	21.1545			57.1173	16.12			49.6875	54.875
		55.9094	48.4771			4.24023	21.3607			57.33	16.51			49.4276	55.0789
		55.9907	48.3513			4.1475	21.4725			57.33	16.575			49.2098	55.1696
		55.986	48.3			3.645	22.3425			57.3228	16.5172			49.0208	55.3333
		55.986	48.3			3.41357	22.8439			57.3536	16.575			48.875	55.4583
		55.9809	48.2682			3.08368	23.4438			57.655	17.03			48.7171	55.5526
		55.9779	48.2926			2.94545	23.7559			N/A	N/A			48.5625	55.6875
		56.0162	48.2623			2.73797	24.2156			N/A	N/A			48.5	55.75
		55.9555	48.3318			2.5425	24.5287			N/A	N/A			48.3077	55.8654
		55.986	48.3			2.5245	24.84			55.12	12.87			47.9327	56.1154
		55.986	48.3			2.448	25.3215			55.12	12.87			47.75	56.25
		55.9809	48.2682			2.3925	25.65			N/A	N/A			47.625	56.375
		55.9555	48.3318			2.3175	25.8525			N/A	N/A			47.375	56.5
		55.9555	48.3318			2.235	26.2			N/A	N/A			47.0667	56.6083
		55.9555	48.3318			2.11257	26.803			54.6	12.35			46.9167	56.7222
		55.986	48.3			2.08023	26.9693			54.34	11.96			46.8125	56.775
		55.9635	48.2757			2.025	27.5471			N/A	N/A			46.6875	56.875
		55.9635	48.2757			1.92649	28.2734			N/A	N/A			46.0625	57.2232
		55.9391	48.3365			1.863	28.5174			N/A	N/A			45.875	57.3529
		55.9391	48.3365			1.755	28.9575			53.625	11.115			45.6875	57.4375
		55.9533	48.335			N/A	N/A			53.625	11.115			45.5	57.5455
		55.9391	48.3365			N/A	N/A			53.495	10.985			45.25	57.6705
		55.9391	48.3365			N/A	N/A			53.495	10.985			45.1875	57.6875
		55.9391	48.3365			1.755	31.2525			53.43	10.92			44.875	57.8529
		55.9272	48.3168			1.755	31.3875			53.105	10.595			44.75	57.9375
		55.9391	48.3365			1.78047	32.3389			52.975	10.465			44.375	58.125
		55.9272	48.3168			1.78875	32.8219			52.78	10.27			44.125	58.2153
		55.9384	48.3056			1.79022	33.1454			N/A	N/A			44.0379	58.2159
		55.93	48.3			1.84382	33.8637			52.195	9.685			43.6679	58.3714
		55.98	48.255			1.89355	34.3717			52.065	9.555			43.125	58.6705
		55.972	48.3056			1.86469	34.6823			51.87	9.49			42.9444	58.7292
		55.916	48.328			1.9575	34.2563			N/A	N/A			42.8355	58.7632
		55.8793	48.3579			2.19375	37.1475			51.845	9.51			42.5655	58.8452
		55.9689	48.2793			2.42509	37.8663			51.805	9.425			42.433	58.8795
		55.9384	48.3056			2.10094	36.8297			51.415	9.035			42.4848	58.7683
		55.9689	48.2793			2.08853	36.8312			50.96	8.58			42.3581	58.777
		55.8927	48.356			2.08853	36.6882			50.765	8.45			42.2561	58.8537
		55.8927	48.356			2.17688	36.9023			50.6187	8.40125			41.9228	59.0588
		55.9274	48.3156			2.17776	36.9047			50.5632	8.36789			41.9973	58.9592
		55.9384	48.3056			2.1375	36.711			50.51	8.31			41.375	59.3125
		55.9384	48.3056			2.106	36.5805			50.3425	8.18187			41.3083	59.3
		55.9192	48.3592			2.10441	36.5096			49.92	7.8			41.375	59.3125
		55.8859	48.3519			2.13	36.5775			49.985	7.865			41.375	59.3125
		55.888	48.412			2.10986	36.5001			49.465	7.475			41.0511	59.2955
		55.8841	48.4062			2.10516	36.5175			49.4	7.41			41.4704	59.0888
		55.8977	48.3808			2.01103	36.18			49.335	7.41			41.3173	59.2981
		55.8977	48.3808			2.00323	36.0973			49.335	7.41			41	59.4205
		55.8841	48.4062			1.98	35.7675			49.205	7.28			41.0921	59.3487
		55.8688	48.3831			1.94484	35.5725			48.88	7.09647			40.8125	59.5
		55.91	48.34			1.85516	35.3134			48.8116	7.05421			40.5625	59.5625
		55.9119	48.3778			1.755	34.6275			N/A	N/A			40.375	59.625
		55.8977	48.3808			1.755	34.4925			48.5767	6.84667			40.4423	59.5481
		55.87	48.41			1.89	34.1604			48.23	6.63			40.375	59.5543
		55.9192	48.3592			1.89871	33.9503			N/A	N/A			40.4375	59.5625
		55.9119	48.3778			1.89386	33.8889			N/A	N/A			40.375	59.625
		55.888	48.412			1.755	33.615			N/A	N/A			40.1875	59.6875
		55.9119	48.3778			1.755	33.4125			N/A	N/A			39.8173	59.7981
		55.846	48.4073			1.78773	33.3368			N/A	N/A			39.4375	59.875
		55.86	48.4039			1.755	33.0075			N/A	N/A			39.1845	59.9286
		55.8841	48.4062			1.755	33.075			N/A	N/A			38.8125	60.025
		55.895	48.3933			1.728	32.6025			N/A	N/A			38.5	60.125
		55.8927	48.356			1.68517	32.0183			N/A	N/A			38.25	60.25
		55.8841	48.4062			1.67885	32.0538			43.94	4.55			37.8819	60.2361
		55.9119	48.3778			1.74375	31.9575			N/A	N/A			37.6875	60.2222
		55.9048	48.3616			1.7969	31.8833			N/A	N/A			37.7019	60.0938
		55.87	48.41			1.78113	31.921			N/A	N/A			37.3977	60.1648
		55.8927	48.356			1.86589	32.0239			46.397	5.603			37.2647	60.1544
		55.8841	48.4062			1.7172	31.5738			46.2032	5.53682			37.2237	60.0395
		55.846	48.412			1.66641	31.4719			46.1097	5.51828			36.5255	59.8889
		55.8841	48.4062			1.62	31.455			45.955	5.395			37.6012	56.244
		55.8781	48.44			1.62	31.203			45.8147	5.31632			38.0702	55.7219
		55.8781	48.44			1.62	30.915			45.6788	5.22167			38.1016	55.5859
		55.846	48.412			1.62	30.7125			45.24	4.94			38.1338	55.3876
		55.86	48.44			1.62	30.645			N/A	N/A			38.1487	55.3513
		55.86	48.44			1.62	30.645			44.85	4.81			38.1549	55.3333
		55.86	48.4039			1.89	29.4975			44.46	4.68			38.15	55.3447
		55.8359	48.4352			1.8225	28.8225			44.59	4.68			38.1408	55.3434
		55.86	48.482			1.83477	28.7243			45.24	5.005			38.1446	55.3162
		55.8648	48.4352			1.86207	28.5595			48.2207	8.22714			38.1263	55.3595
		55.9	48.445			1.86387	28.3892			48.1963	8.32963			38.1224	55.3418
		55.9413	48.3768			1.845	28.29			48.6248	8.48852			38.1397	55.348
		56.1213	47.8763			1.94786	28.2793			48.815	8.515			38.1301	55.3622
		56.1342	47.9072			1.9575	28.5525			50.1222	8.58			38.1441	55.3342
		56.152	47.822			2.14615	28.5958			50.2209	8.82886			38.1662	55.2887
		56.1069	47.9967			2.03431	28.7131			50.195	8.93			38.2054	55.0816
		56.0973	48.1149			1.944	28.557			50.3032	9.16842			38.4597	54.7361
		56.09	48.16			1.9575	28.215			50.725	9.455			38.6508	54.2595
		56.0775	48.13			1.90125	27.9394			50.9197	9.68724			39.2529	53.3075
		56.1177	47.9591			1.87138	27.81			51.6007	10.2638			39.6524	52.6997
		56.2256	47.7769			1.89	27.81			51.381	10.171			39.9823	52.0788
		56.2847	47.7637			1.89	27.405			51.8903	10.7575			40.2471	51.6294
		56.3791	47.6538			1.94786	27.2121			52.13	10.8804			40.3507	51.2071
		56.3509	47.5141			2.02982	27.0964			52.8612	11.1995			40.612	50.2825
		56.3586	47.4734			2.13618	27.0318			53.2257	11.4926			40.7829	49.4095
		56.324	47.4519			2.19484	27.1611			53.0945	11.5574			40.6119	48.6134
		56.49	46.7688			2.24591	26.8118			53.1454	11.6227			40.5387	48
		56.4371	46.7737			2.17985	26.9801			53.04	11.5385			40.2706	47.3077
		56.4885	46.5917			2.17862	27.1583			52.843	11.5345			40.1196	46.8655
		56.512	46.3907			2.20219	27.1856			52.8686	11.4932			40.1295	46.3036
		56.5804	46.3808			2.16519	27.1921			52.9129	11.492			40.0795	46.267
		56.5205	46.3235			2.1195	27.135			52.9671	11.4749			40.0776	46.217
		56.56	46.118			2.0925	26.9325			54.34	12.3973			40.0611	46.1605
		56.5716	46.1005			2.08552	26.7952			54.34	12.35			40.0611	46.1605
		56.5611	46.0329			2.095	26.56			53.9562	11.8424			40.0562	46.1601
		56.1701	46.0263			2.17397	26.2366			54.157	12.0322			40.0688	46.1728
		56.175	46.0139			2.17286	26.1129			54.3725	12.285			40.0688	46.1728
		56.6671	45.7036			2.23714	25.7271			54.3481	12.1875			40.0767	46.1591
		56.4578	45.36			2.32548	25.2406			54.4495	12.2953			40.0673	46.1662
		56.455	45.3489			2.3085	25.2225			54.5795	12.4868			39.75	45.7587
		56.5585	45.1146			2.32773	25.0445			54.7176	12.6471			39.6181	45.6028
		56.7043	44.7557			2.37808	24.7725			54.8476	12.8019			39.5611	45.5114
		56.6972	44.7378			2.46	24.48			54.9705	12.935			39.523	45.5316
		56.739	44.0973			2.605	23.825			55.1373	13.1993			39.5053	45.4242
		56.7556	43.12			2.72314	23.5517			55.3035	13.3594			39.4932	45.394
		56.742	43.1433			2.75304	23.5575			55.37	13.42			39.4861	45.3902
		56.8202	42.49			2.80707	23.2898			55.445	13.455			39.4854	45.3604
		56.8297	42.0257			2.86	23.015			55.445	13.455			39.4854	45.3604
		56.8273	42.0127			2.94975	22.788			55.51	13.52			39.4946	45.3668
		56.7837	41.5896			3.13435	22.4863			55.575	13.585			39.4892	45.3831
		56.6815	41.2947			3.1905	22.4775			55.705	13.715			39.4895	45.3842
		56.6789	41.2947			3.21975	22.6125			55.77	13.78			39.4812	45.3508
		56.6919	40.7615			3.21975	22.5821			55.9	13.91			39.4812	45.3508
		56.6509	40.2522			3.22934	22.4207			56.095	14.235			39.4727	45.362
		56.6471	40.2329			3.2292	22.2912			56.095	14.3			39.4727	45.362
		56.3939	39.2563			3.265	21.8			56.2073	14.43			39.4761	45.3497
		56.2761	39.009			3.39429	21.3879			56.355	14.625			39.4727	45.362
		56.2562	38.9398			3.42643	21.1307			56.16	14.3			39.5242	45.3414
		55.9448	38.4919			3.5505	20.8395			55.9	13.975			39.7047	45.1703
		55.9245	38.4369			3.60409	20.8555			55.705	13.715			39.7337	44.8125
		55.8846	38.3535			3.61565	20.8487			55.4821	13.455			39.7347	44.6806
		55.8435	38.301			3.68135	21.0029			55.315	13.195			39.7747	44.6381
		55.7749	38.231			3.66058	21.0548			N/A	N/A			39.8206	44.5574
		55.7505	38.1701			3.64065	20.9032			55.12	12.87			39.7681	44.3806
		55.6486	38.1075			3.60409	20.7818			54.99	12.74			39.7408	44.1684
		55.4316	38.0016			3.68419	20.594			N/A	N/A			39.7194	44.0705
		55.3291	37.94			3.735	20.3925			54.34	11.96			39.724	44.0729
		55.097	37.8364			3.9825	19.7775			N/A	N/A			39.7258	44.0578
		55.0969	37.8288			4.10712	19.575			N/A	N/A			39.7296	44.0652
		55.2016	37.9234			4.335	19.27			53.82	11.31			39.7296	44.0652
		55.2019	37.9559			4.455	19.035			53.56	11.05			39.7258	44.0578
		55.1943	37.9814			4.49182	18.8632			53.43	10.92			39.7258	44.0578
		55.1218	37.9838			4.5992	18.6484			N/A	N/A			39.7294	44.0687
		55.0571	37.9457			4.59643	18.495			N/A	N/A			39.7258	44.0578
		54.9814	37.8771			4.74375	18.0413			N/A	N/A			39.7258	44.0578
		54.977	37.8152			53.9182	43.2245			N/A	N/A			39.7258	44.0578
		54.9449	37.7654			53.9182	43.2245			52.325	9.945			39.7258	44.0578
		55.0915	37.7881			53.9182	43.2245			52.065	9.685			39.7301	44.0545
		55.136	37.7133			53.9182	43.2245			N/A	N/A			39.7255	44.038
		55.1068	37.6194			53.9182	43.2245			N/A	N/A			39.7197	43.9145
		55.1263	37.4675			53.9182	43.2245			50.57	8.32			39.6495	43.8247
		55.0852	37.3351			53.9114	43.2169			50.375	8.125			39.5806	43.7755
		55.0879	37.2705			53.9267	43.1884			50.1107	8.04267			39.5	43.5478
		54.9826	37.0903			53.9267	43.1884			49.9506	8.13647			41.5	40.25
		54.8842	37.0118			53.9182	43.2245			50.89	8.98			N/A	N/A
		54.8553	37.0149			53.9182	43.2245			50.76	8.72			N/A	N/A
		54.8525	36.8941			53.9182	43.2245			50.5505	8.4695			40.4868	44.488
		54.8729	36.8486			53.9114	43.2169			50.375	8.255			40.3798	44.6298
		54.9414	36.7129			53.9267	43.1884			50.44	8.19			40.3799	44.6299
		55.109	36.7267			53.9267	43.1884			N/A	N/A			40.3827	44.5954
		55.1586	36.7402			53.9182	43.2245			N/A	N/A			40.3801	44.6237
		55.2157	36.6567			53.9182	43.2245			49.595	7.605			40.3865	44.6097
		55.3417	36.5387			53.9114	43.2169			49.4	7.41			40.3827	44.616
		55.336	36.5187			53.9114	43.2169			49.335	7.345			40.3762	44.6225
		55.2958	36.4467			53.9182	43.2245			49.335	7.345			40.3788	44.5982
		55.2958	36.4098			53.9267	43.1884			49.4	7.41			40.3826	44.6035
		55.3147	36.424			53.9182	43.2245			49.27	7.345			40.375	44.6444
		55.3163	36.4054			53.9114	43.2169			49.205	7.28			40.3786	44.6643
		55.2986	36.376			53.9114	43.2169			49.2	7.29			40.3824	44.6819
		55.2737	36.3168			53.9182	43.2245			49.075	7.2345			40.3937	44.6825
		55.2667	36.296			53.9182	43.2245			48.7419	6.97125			40.3788	44.6339
		55.2437	36.2765			53.9182	43.2245			48.49	6.825			40.39	44.655
		55.2146	36.2656			53.926	43.2566			48.49	6.83647			40.3822	44.6707
		55.1388	36.2162			53.9114	43.2169			48.09	6.66			40.386	44.636
		55.0657	36.26			53.9114	43.2169			48.5906	7.06613			40.3822	44.6562
		54.9545	36.2481			53.9114	43.2169			48.5673	6.98135			40.3857	44.6631
		54.8547	36.2109			53.9182	43.2245			48.5333	6.97048			40.3787	44.636
		54.7768	36.1701			53.9182	43.2245			N/A	N/A			40.3862	44.6887
		54.7602	36.1682			53.926	43.2566			N/A	N/A			40.3902	44.6907
		54.689	36.0733			53.9114	43.2169			N/A	N/A			40.3862	44.6838
		56.8502	31.5642			53.9114	43.2169			N/A	N/A			40.386	44.6752
		56.8718	31.5859			53.9114	43.2169			49.4	7.995			40.3824	44.6819
		56.448	31.672			53.9182	43.2245			50.031	8.34854			40.3824	44.6819
		56.42	31.43			53.9182	43.2245			50.4848	8.75034			40.3862	44.6938
		56.9504	31.0866			53.926	43.2566			50.9031	9.02688			40.375	44.693
		57.061	30.7835			53.926	43.2566			51.3452	9.22519			40.3835	44.6905
		57.1185	30.7189			53.919	43.2495			51.757	9.63696			40.3908	44.6905
		57.0794	30.7699			53.926	43.2566			52.1005	9.83864			40.386	44.69
		57.1623	30.9237			53.9182	43.2245			52.2229	9.89238			40.386	44.6801
		57.2805	30.9451			53.9182	43.2245			52.5005	10.1595			40.386	44.6752
		57.3424	31.0882			53.919	43.2495			52.5005	10.1595			40.386	44.6752
		57.3213	31.1693			53.926	43.2566			52.5005	10.1595			40.386	44.6752
		57.4818	31.4364			53.926	43.2566			18.3373	54.8618			53.7364	38.5747
		57.5867	31.519			53.926	43.2566			18.4845	54.9109			53.7208	38.5444
		57.5471	31.4965			53.9182	43.2245			18.5552	54.979			53.7317	38.5758
		57.5884	31.5415			53.9182	43.2245			18.6221	55.1082			53.7225	38.5563
		57.5758	31.5451			53.919	43.2495			18.8463	55.3057			53.725	38.5667
		57.7547	31.6307			53.919	43.2495			18.882	55.4064			53.7264	38.5736
		57.8329	31.7221			53.919	43.2495			19.0679	55.3873			53.7225	38.5563
		58.0052	31.78			53.926	43.2566			19.2312	55.5364			53.7181	38.5569
		58.1329	32.0254			53.9182	43.2245			19.3509	55.5501			53.7225	38.5563
		58.1742	32.1646			53.9114	43.2169			19.4634	55.7645			53.7225	38.5755
		58.2785	32.3593			53.919	43.2495			19.4846	55.7957			53.7264	38.5736
		58.3765	32.5048			53.9114	43.2169			19.5588	55.8804			53.7261	38.5851
		58.4349	32.5765			53.9084	43.2868			19.5867	56.0903			53.7137	38.5565
		58.4597	32.5615			53.9084	43.2868			19.6959	56.1014			53.7303	38.5885
		58.429	32.571			53.9182	43.2245			19.7561	56.2348			53.7406	38.6075
		58.3564	32.4109			53.9114	43.2169			20.1799	56.3409			53.7132	38.5776
		58.3587	32.2142			53.919	43.2495			20.5224	56.5781			53.7137	38.5565
		58.522	32.136			53.9084	43.2868			20.568	56.6241			53.7129	38.5549
		58.6017	32.025			53.9084	43.2868			20.7308	56.5905			53.7242	38.6168
		58.4368	31.9281			53.9084	43.2868			20.8351	56.6659			53.7333	38.6375
		58.3425	31.6045			53.9114	43.2169			20.9187	56.9928			53.7221	38.6077
		58.2646	31.5586			53.9182	43.2245			20.9914	57.0501			53.7327	38.6157
		58.0882	31.3752			53.919	43.2495			21.002	56.936			53.7298	38.621
		57.9748	31.1722			53.9084	43.2868			21.0658	56.8822			53.7253	38.6003
		57.9747	30.7951			53.9084	43.2868			21.736	57.1031			53.7379	38.6183
		57.9836	30.7717			53.9084	43.2868			22.3866	57.1261			53.7379	38.6183
		57.8343	30.6234			53.919	43.2495			23.1376	56.7107			53.7337	38.6196
		57.8307	30.1487			53.9114	43.2169			23.4308	56.4303			53.7363	38.6305
		57.82	30.1981			53.9084	43.2868			23.9436	56.2782			53.7272	38.6102
		57.9103	29.7206			53.9084	43.2868			23.8933	56.1			53.7363	38.6305
		58.1298	29.1483			53.9084	43.2868			23.8026	55.8497			53.7158	38.6013
		58.1206	29.1392			53.9084	43.2868			23.8983	56.0553			53.7221	38.6263
		58.2311	28.7447			53.919	43.2495			23.9439	56.1361			53.7197	38.5974
		58.173	28.6091			53.9114	43.2169			23.9133	56.1333			53.7197	38.5974
		58.1849	28.5474			53.919	43.2495			23.954	56.1879			53.7285	38.6358
		58.0744	28.7085			53.9084	43.2868			23.855	56.355			53.7379	38.6371
		58.0921	28.8164			53.9084	43.2868			N/A	N/A			53.5565	38.6835
		58.0887	28.84			53.9084	43.2868			N/A	N/A			53.5205	38.7012
		58.2362	28.6578			53.9182	43.2245			23.959	56.329			53.5694	38.6825
		58.3156	28.3822			53.9114	43.2169			N/A	N/A			53.5677	38.6927
		58.2913	28.3897			53.9084	43.2868			N/A	N/A			53.536	38.6212
		58.4342	28.2506			53.9084	43.2868			23.92	56.29			53.5756	38.584
		58.4537	28.2972			53.9084	43.2868			23.9664	56.1012			53.6239	38.5453
		58.471	28.315			53.9084	43.2868			23.815	55.66			53.6659	38.5736
		58.615	28.135			53.919	43.2495			23.9305	56.0159			53.6651	38.5264
		58.7075	28.0875			53.919	43.2495			23.815	55.66			53.6798	38.5274
		58.7083	28.07			53.9084	43.2868			23.9305	56.0159			53.7434	38.6449
		59.0998	28.5204			53.9084	43.2868			23.946	56.095			53.7141	38.5891
		59.1433	28.4913			53.9084	43.2868			23.8933	56.04			53.7194	38.5906
		59.1302	28.4808			53.9084	43.2868			23.9563	56.0542			53.7266	38.6068
		59.2402	27.9696			53.919	43.2495			23.9024	56.03			53.7242	38.6173
		59.2612	27.6871			53.919	43.2495			23.9422	56.0902			53.7222	38.6098
		59.2513	27.6761			53.9084	43.2868			23.9502	56.1812			53.732	38.6327
		59.0705	27.1505			53.9084	43.2868			23.9422	56.0902			53.678	38.5619
		59.0975	26.8958			53.9084	43.2868			23.9555	56.1186			53.6882	38.5395
		59.1146	26.9393			53.9084	43.2868			23.8977	56.0709			53.7392	38.4866
		59.0754	26.8077			53.919	43.2495			23.8194	55.791			53.7793	38.4202
		58.9688	26.414			53.926	43.2566			23.946	56.095			53.8566	38.4329
		58.9775	26.2825			53.9084	43.2868			23.79	55.51			54.0188	38.5013
		59.0363	25.8577			53.9084	43.2868			23.9024	56.03			54.0142	38.4691
		58.9897	25.5583			53.9084	43.2868			23.9109	56.1267			54.235	38.4425
		58.7744	25.0916			53.9084	43.2868			23.8995	56.0266			54.5661	38.3293
		58.689	24.8193			53.9084	43.2868			23.8884	56.0581			55.0523	38.0918
		58.58	24.442			53.9084	43.2868			23.9038	56.0495			55.6361	37.8688
		58.4586	24.1463			53.9084	43.2868			23.8995	56.0266			55.9288	37.58
		58.3707	23.0109			53.9084	43.2868			23.8995	56.0266			56.1789	37.2623
		58.2883	22.5822			53.9084	43.2868			23.725	55.51			56.4407	37.0374
		58.2058	22.3724			53.9084	43.2868			23.79	55.51			56.5538	36.905
		58.1167	22.0767			53.9084	43.2868			23.815	55.66			56.6771	36.8021
		57.7467	21.2898			53.9084	43.2868			23.9126	55.9891			56.7913	36.7403
		57.6396	20.8118			53.9084	43.2868			23.92	56.0444			56.8243	36.7809
		57.5767	20.4883			53.9084	43.2868			23.9341	56.0616			56.9216	36.7696
		57.481	20.052			53.9084	43.2868			23.9327	56.0585			57.0177	36.7193
		57.356	19.6142			53.9084	43.2868			23.9405	56.2318			56.975	36.8107
		57.3626	19.3884			53.9084	43.2868			23.9405	56.2318			57.0591	36.8284
		57.2457	19.1227			53.9084	43.2868			23.9423	56.108			57.0546	36.8786
		57.1892	18.9283			53.9084	43.2868			23.9489	56.2286			57.0735	36.9301
		57.182	18.9095			53.9084	43.2868			23.9446	56.1635			57.1397	37.0306
		57.2144	18.9252			53.9084	43.2868			23.9485	56.1568			57.1134	37.0709
		57.2027	18.9207			53.9084	43.2868			23.8723	56.004			57.165	37.1833
		57.2058	18.844			53.9084	43.2868			23.92	56.1915			57.2564	37.2755
		57.1791	18.9062			53.9084	43.2868			23.9284	56.0761			57.4203	37.2537
		57.0571	18.5728			53.9084	43.2868			23.8697	56.0174			57.6019	37.2209
		57.0002	18.4084			53.9084	43.2868			23.9051	56.108			57.8441	37.2574
		56.9767	18.2758			53.9084	43.2868			23.9087	56.208			58.0292	37.3458
		56.9683	18.2183			53.9084	43.2868			23.7705	55.549			58.2743	37.4066
		56.9846	18.2369			53.9084	43.2868			N/A	N/A			58.6997	37.6018
		56.9492	18.2308			53.9084	43.2868			23.7774	55.7994			59.0949	37.7199
		56.9176	18.1954			53.9084	43.2868			23.7207	55.9347			59.3419	37.8125
		56.8971	18.15			53.9084	43.2868			23.7264	56.467			59.3325	37.8556
		56.8785	18.1354			53.9084	43.2868			23.73	56.52			59.0028	37.6986
		56.8448	18.0857			53.9084	43.2868			23.7782	56.5677			59.1092	37.7112
		56.8465	18.0795			53.9084	43.2868			24.0382	56.4495			59.2566	37.727
		56.8641	18.1503			53.9084	43.2868			24.08	56.45			59.3289	37.625
		56.8594	18.1464			53.9084	43.2868			23.9531	56.9424			59.6599	37.7645
		56.8727	18.1331			53.9084	43.2868			24.0089	57.054			59.8444	37.75
		56.8686	18.1109			53.9084	43.2868			23.9486	56.9426			59.8883	37.7154
		56.8722	18.1582			53.9084	43.2868			23.9772	56.8568			59.7973	37.5541
		56.8659	18.1574			53.9084	43.2868			23.8935	56.9161			59.9028	37.6722
		56.879	18.2058			53.9084	43.2868			23.9986	56.8342			60	37.699
		56.8537	18.1178			53.9084	43.2868			23.8076	56.9951			60.0051	37.75
		56.8711	18.1802			53.9084	43.2868			23.92	56.9244			60	37.6875
		56.8771	18.1814			53.9084	43.2868			23.9141	57.333			59.9737	37.8553
		56.8703	18.1928			53.9084	43.2868			23.66	57.3048			60	37.8445
		56.8462	18.1456			53.9084	43.2868			23.9742	56.9328			60.0263	37.8553
		56.8683	18.2119			53.9084	43.2868			24.674	56.732			60.0536	37.8869
		56.8557	18.18			53.9162	43.2931			24.6943	56.7196			60.0326	37.894
		56.8535	18.1834			53.9084	43.2868			24.3234	56.9579			59.9913	37.9331
		56.8535	18.1834			53.9084	43.2868			24.1926	56.8058			60.1308	38.1686
		56.8174	18.1095			53.9084	43.2868			24.1915	56.7718			60.1217	38.2171
		56.7708	18.0553			53.9084	43.2868			24.2036	56.7864			60.15	38.2687
		56.8444	18.2321			53.9162	43.2931			24.3268	56.8226			60.125	38.3438
		56.82	18.1714			53.9084	43.2868			24.3061	56.7942			60.1744	38.2209
		56.7928	18.0874			53.9084	43.2868			24.303	56.8557			60.0982	38.4464
		56.8167	18.1822			53.9084	43.2868			24.635	56.9105			60.0897	38.6186
		56.8302	18.2224			53.9084	43.2868			24.7423	56.9944			60.0139	38.7222
		56.84	18.2802			53.9084	43.2868			24.5213	56.9156			59.748	39.0801
		56.7737	18.2516			53.9084	43.2868			24.5169	56.9002			60.0379	38.8636
		56.745	18.2413			53.9084	43.2868			24.5102	56.8984			60.0243	38.8333
		57.0405	18.6049			53.9084	43.2868			24.5775	56.92			60.0192	38.8654
		56.9992	18.6584			53.9084	43.2868			24.5804	56.94			59.7712	39.0297
		57.0273	18.6792			53.9084	43.2868			24.5725	56.9275			59.97	39.1
		56.908	18.41			53.9084	43.2868			24.5321	56.8967			59.9355	39.1411
		56.4974	17.8561			53.9084	43.2868			24.522	56.9117			59.9153	39.2016
		56.4632	17.8255			53.8962	43.3194			24.58	56.92			59.9107	39.2357
		56.4128	17.751			53.9084	43.2868			24.05	57.33			59.8988	39.3512
		56.2474	17.4638			53.9084	43.2868			23.745	57.6413			59.875	39.4583
		56.2619	17.4771			53.9084	43.2868			23.8131	57.473			59.8813	39.625
		56.1291	17.2707			53.9084	43.2868			23.6744	57.1773			59.8368	39.7847
		55.6239	16.6347			53.9084	43.2868			23.7711	57.2168			59.8526	39.7756
		55.5726	16.5624			53.8962	43.3194			23.9406	57.1447			59.8438	39.7572
		55.5746	16.485			53.8962	43.3194			24.8661	56.7498			59.8342	39.769
		55.4984	16.3909			53.9084	43.2868			24.5072	56.949			59.765	39.985
		55.477	16.384			53.9084	43.2868			24.5476	56.931			59.7104	40.247
		55.1754	15.8585			53.9084	43.2868			24.5862	56.9075			59.6793	40.3071
		55.0643	15.6629			53.8489	43.2225			24.5188	56.9676			59.6422	40.3775
		55.1058	15.7289			53.8581	43.2623			N/A	N/A			59.68	40.4275
		54.8613	15.0422			53.865	43.2			N/A	N/A			59.6658	40.4538
		54.822	14.8929			53.8249	43.3131			N/A	N/A			59.6658	40.4923
		54.8181	14.8791			53.7908	43.4869			N/A	N/A			59.6004	40.5963
		54.8821	14.7185			53.7695	43.493			N/A	N/A			59.5466	40.8369
		54.9096	14.7414			53.5864	43.7314			N/A	N/A			59.4643	40.9911
		54.9122	14.7719			53.4214	43.9301			N/A	N/A			59.3075	41.2579
		55.02	14.8684			53.3318	43.9695			N/A	N/A			59.2875	41.45
		54.9571	14.8075			53.1871	44.0301			N/A	N/A			59.166	41.6543
		54.9479	14.8029			52.9283	44.123			N/A	N/A			59.15	41.7365
		54.936	14.808			52.8907	44.1333			N/A	N/A			59.1063	41.8813
		54.9963	14.868			52.5074	44.2087			N/A	N/A			59.0446	42.0491
		55.061	14.9341			52.2769	44.2432			N/A	N/A			58.9361	42.4167
		55.1389	15.017			52.2077	44.257			N/A	N/A			58.9293	42.606
		55.1719	15.0426			52.0526	44.3547			N/A	N/A			58.9176	42.5957
		55.2195	15.1585			51.8917	44.4523			N/A	N/A			58.881	42.6637
		55.2685	15.155			51.7725	44.5524			N/A	N/A			58.8587	42.6168
		55.2863	15.1644			51.6894	44.6149			N/A	N/A			58.7908	42.7745
		55.2641	15.1415			51.5565	44.685			N/A	N/A			58.7762	42.9157
		55.2685	15.155			51.2247	44.8771			N/A	N/A			58.6829	43.0915
		55.2732	15.2272			51.0354	45.0171			N/A	N/A			58.6729	43.1197
		55.23	15.33			50.6912	45.2632			N/A	N/A			58.657	43.1831
		55.2116	15.3533			50.3138	45.614			N/A	N/A			58.6531	43.2031
		55.1841	15.4145			50.0936	45.8571			27.9871	59.7469			58.6042	43.2986
		55.1185	15.4259			49.8768	46.2501			N/A	N/A			58.5263	43.4803
		55.379	15.4503			49.7021	46.5382			31.0312	57.7161			58.5436	43.5
		55.4364	15.5651			49.4836	47.0095			31.0914	58.2347			58.5611	43.4278
		55.5395	15.5879			49.2315	47.4605			31.1751	58.3397			58.4592	43.6709
		55.5542	15.6321			48.9842	47.9125			31.1397	58.3417			58.429	43.7415
		55.6422	15.7391			48.778	48.3975			31.0115	58.4913			58.3359	43.8724
		55.8147	15.9147			48.5194	48.87			30.9364	58.8828			58.3205	44.0577
		55.8688	16.1233			48.3179	49.357			30.9001	59.2904			58.2188	44.1875
		55.9596	16.2618			48.0735	50.0445			30.9575	59.6001			58.1098	44.3262
		55.9696	16.2978			48.0821	50.1647			30.94	59.6098			58.1313	44.3531
		56.0467	16.3742			47.9762	50.7344			30.9884	59.7033			58.0897	44.3654
		56.1465	16.4549			47.951	51.3			30.8168	59.6495			58.0574	44.4054
		56.1693	16.507			47.8913	51.4929			30.6632	59.9677			58.069	44.5043
		56.1524	16.4796			47.79	51.7725			30.589	60.1597			57.95	44.685
		56.1524	16.4796			N/A	N/A			30.2855	60.1228			57.9022	44.8207
		56.126	16.5004			N/A	N/A			30.1708	60.2622			57.892	44.8182
		56.098	16.5032			N/A	N/A			30.0059	60.243			57.7596	45.024
		56.1692	16.6075			N/A	N/A			29.9	60.4129			57.8583	44.9417
		56.1714	16.62			N/A	N/A			29.9186	60.5104			57.8125	45
		56.2826	16.8156			N/A	N/A			29.8193	60.5531			57.68	45.215
		56.299	16.9258			N/A	N/A			29.7924	60.5934			57.625	45.4375
		56.3355	17.01			N/A	N/A			29.7818	60.6785			57.625	45.4375
		56.3085	17.0302			N/A	N/A			29.6897	60.8706			57.625	45.5625
		56.3184	17.0326			N/A	N/A			29.6439	60.9464			57.5455	45.625
		56.3108	16.9803			N/A	N/A			29.549	61.087			57.45	45.8167
		56.321	16.9883			N/A	N/A			29.5152	61.152			57.4375	45.875
		56.3925	17.055			N/A	N/A			29.4095	61.1768			57.4375	45.875
		56.3979	17.0505			N/A	N/A			29.4095	61.1768			57.4375	45.875
		56.4055	17.0148			N/A	N/A			29.38	61.165			57.45	45.8167
		56.3675	16.9725			N/A	N/A			29.64	61.1289			57.4375	45.875
		56.3767	17.0113			N/A	N/A			29.9	61.165			57.425	45.9333
		56.3759	16.9426			N/A	N/A			30.1113	61.2138			57.4375	45.875
		56.3741	16.9617			N/A	N/A			30.485	61.23			N/A	N/A
		56.3796	16.9831			55.7031	26.3008			31.005	61.23			57.125	46.5625
		56.3227	16.9566			55.6809	25.8671			31.7279	61.1985			N/A	N/A
		56.3355	16.8977			55.6754	25.8284			32.11	61.23			N/A	N/A
		56.2775	16.8625			55.6126	25.8513			32.63	61.23			57.125	46.5
		56.2774	16.8449			55.648	25.8258			32.8172	61.152			57.125	46.4375
		56.2471	16.7945			55.6405	25.9464			33.2083	61.1224			57.162	46.1528
		56.2411	16.8			55.6849	25.9044			33.93	61.035			57.125	46.375
		56.1877	16.6218			55.8185	25.7903			34.4579	60.9385			57	46.6875
		56.1145	16.5645			55.9704	25.6725			34.8452	60.9492			56.9013	46.7434
		56.0529	16.5449			56.052	25.7553			35.035	60.97			56.7981	46.899
		56.0238	16.5677			56.295	25.245			35.75	60.84			56.8125	47.0625
		56.0187	16.5076			56.2275	25.11			36.595	60.71			56.875	47
		56.0089	16.5021			56.2781	25.0088			37.635	60.45			N/A	N/A
		55.9936	16.4595			56.2371	24.7725			37.765	60.45			56.625	47.375
		55.9821	16.4009			56.3786	24.6793			N/A	N/A			56.4904	47.5577
		55.9623	16.415			56.4087	24.5345			38.87	60.19			56.375	47.75
		55.9286	16.3857			56.43	24.5025			38.675	60.19			56.2404	47.9327
		55.9567	16.31			56.4075	24.3			38.805	60.19			56.1705	48
		55.9491	16.3291			56.5425	24.2325			38.805	60.19			56.1827	48.0192
		55.9968	16.3545			56.5256	24.2775			38.7459	60.2373			56.125	48.125
		56.0133	16.3767			56.653	24.1943			38.35	60.255			56.0972	48.1528
		56.0223	16.4023			56.73	24.225			38.105	60.29			55.9904	48.3077
		56.0445	16.4723			56.7411	24.2707			37.9555	60.3021			55.75	48.625
		56.124	16.504			56.7995	24.3995			38.2243	60.1033			55.5625	48.9375
		56.1474	16.5458			56.9175	24.4725			34.84	60.97			55.5	49
		56.1514	16.5616			56.97	24.6375			34.775	60.97			55.4545	49
		56.1658	16.5679			57.0038	24.6375			34.775	60.97			55.4375	49.0625
		56.168	16.54			57.06	24.8014			34.97	60.9592			55.4545	49
		56.168	16.54			57.0375	25.0425			34.9207	60.8579			55.375	49.125
		56.0633	16.4933			57.0105	25.3395			34.485	60.6075			55.3462	49.0481
		56.0633	16.4933			57.105	25.4475			34.4933	60.6903			55.3346	48.8787
		56.0568	16.4481			57.1275	25.515			34.6961	60.8168			55.348	48.549
		56.079	16.4697			57.24	25.65			34.905	60.9329			55.3806	48.5194
		56.058	16.4483			57.2063	25.9605			39.6574	59.9263			55.4813	48.4531
		55.9522	16.3015			57.24	25.9875			39.6446	59.8975			55.6385	48.3919
		55.8779	16.2185			57.375	26.5275			39.6698	59.8551			55.7457	48.3707
		55.8855	16.2442			57.3398	26.6713			N/A	N/A			55.75	48.0901
		55.844	16.144			57.315	26.73			N/A	N/A			55.5919	48.4669
		55.7954	16.0605			57.3131	26.8594			N/A	N/A			55.51	48.71
		55.7957	16.0584			57.375	27.0675			41.34	60.45			55.392	48.9716
		55.6353	15.7942			57.375	27.135			41.34	60.45			55.3482	49.0982
		55.6267	15.5824			57.51	27.81			46.345	58.175			55.3125	49.125
		55.6374	15.6477			57.51	28.215			46.085	58.37			55.3917	49.0583
		55.4989	15.3742			57.51	28.485			N/A	N/A			55.325	49.12
		55.4041	15.2277			57.51	28.755			N/A	N/A			55.1597	49.3819
		55.3195	15.1135			57.51	28.89			N/A	N/A			55.1131	49.4405
		55.3	15.0723			57.4666	28.9382			N/A	N/A			55.1827	49.3942
		55.2767	15.0467			57.411	29.061			N/A	N/A			55.0197	49.5724
		55.2714	15.0627			57.4282	29.1845			47.3644	57.5044			55.125	49.5
		55.2714	15.0627			57.51	29.835			47.736	57.2693			54.8553	49.8026
		55.2714	15.0627			N/A	N/A			47.8227	57.1827			54.8553	49.8026
		55.2349	14.9898			N/A	N/A			47.84	57.265			54.8553	49.8026
		55.2618	15.015			N/A	N/A			N/A	N/A			54.9375	49.6875
		55.2497	14.9549			57.51	30.915			N/A	N/A			54.8553	49.8026
		55.16	14.8367			57.4544	30.915			N/A	N/A			54.7969	49.8672
		55.1724	14.8649			57.4256	31.0444			N/A	N/A			54.7404	49.9327
		55.1686	14.9029			57.4425	30.915			49.14	55.12			54.6154	50.0577
		55.1712	14.9156			57.3832	30.8455			N/A	N/A			54.4375	50.3125
		55.1513	14.8925			57.3489	30.6711			N/A	N/A			54.4375	50.3125
		55.0409	14.7357			25.6421	13.1691			50.505	55.25			54.4375	50.3125
		54.9994	14.5971			25.6421	13.1691			50.7464	54.9621			54.3125	50.4375
		54.9387	14.4652			25.6421	13.1691			59.345	43.55			54.1875	50.5625
		54.824	14.3033			25.6421	13.1691			59.345	43.55			53.8563	50.9375
		54.8184	14.252			25.6217	13.1452			N/A	N/A			53.75	51.0625
		54.838	14.3173			25.6146	13.1561			59.2728	43.6367			53.625	51.1875
		54.9752	14.4816			25.6018	13.1754			59.28	43.68			53.4539	51.3684
		54.9864	14.4928			25.6471	13.1361			59.28	43.745			53.5347	51.2847
		54.9715	14.49			25.6012	13.207			59.215	43.836			53.4904	51.3462
		54.9733	14.503			25.6217	13.1452			59.1933	43.9129			53.4097	51.4097
		54.98	14.52			25.5683	13.1412			59.2184	43.9537			53.3654	51.4712
		54.98	14.52			25.5624	13.1388			59.215	43.94			53.3563	51.4813
		54.8439	14.3342			25.5757	13.1355			N/A	N/A			53.375	51.5
		54.852	14.3313			25.6114	13.1432			59.28	43.68			53.4375	51.4375
		54.8638	14.2962			25.559	13.1977			N/A	N/A			53.375	51.5
		54.8252	14.2374			25.5495	13.2271			N/A	N/A			53.3015	51.5294
		54.8333	14.2567			25.5046	13.1885			59.955	42.13			53.8256	50.6163
		54.8489	14.2904			25.5724	13.122			59.9711	42.0276			54.0446	50.5536
		54.8489	14.2904			25.5303	13.1318			59.865	42.185			54.0089	50.6562
		54.8489	14.2904			25.539	13.134			N/A	N/A			54.0089	50.6562
		54.8269	14.2945			25.515	13.1147			N/A	N/A			53.9265	50.7794
		54.824	14.3033			25.5251	13.1085			N/A	N/A			53.8466	50.9489
		54.7478	14.2256			25.4562	13.0777			60.0368	41.8879			53.71	51.05
		54.7633	14.2411			25.4623	13.0884			60.1983	41.5032			53.5323	51.2339
		54.8258	14.3161			25.5478	13.0658			60.3067	41.1967			53.4811	51.2689
		54.876	14.38			25.4978	13.0806			60.461	40.7363			53.4926	51.2647
		54.9216	14.4351			25.492	13.0864			60.5266	40.4973			53.4811	51.2689
		54.9216	14.4351			25.5119	13.0542			60.6118	40.2856			53.4677	51.2661
		54.9244	14.4815			25.4688	13.0737			60.6182	40.2579			53.4811	51.2689
		54.9	14.4633			25.4475	13.0772			60.8915	39.3331			53.4811	51.2879
		54.8975	14.441			25.4603	13.0585			61.0125	38.9			53.425	51.4
		54.9277	14.49			25.4365	13.1138			61.1205	38.4618			53.3563	51.4813
		54.9329	14.504			25.4365	13.0981			61.1867	38.181			53.375	51.5
		54.9471	14.5308			25.4426	13.0522			61.272	37.83			53.4803	51.3684
		54.9516	14.5102			25.4494	13.0487			61.347	37.5765			53.375	51.5
		54.9426	14.5183			25.4775	13.05			61.3712	37.3705			53.288	51.5543
		50.4805	38.0044			25.4127	13.0418			61.4284	37.1697			53.2316	51.6066
		50.4693	38.041			25.4181	13.0258			61.4696	36.7492			53.1047	51.6959
		50.4948	38.0243			25.4557	13.0094			61.516	36.712			53.0408	51.6939
		50.4693	38.041			25.47	12.99			61.5502	36.6505			52.9135	51.8077
		50.4827	38.0068			25.4294	13.0324			61.6024	36.1751			52.8088	51.9314
		50.4805	38.0044			25.4908	12.9462			61.6517	35.8451			52.7861	51.9688
		50.4837	38.0298			25.527	12.969			61.705	35.4675			52.7925	51.9458
		50.4852	38.0584			25.4543	12.9566			61.7441	35.2536			52.8075	51.9375
		50.4837	38.0584			25.4543	12.9566			61.7554	34.9754			52.7594	51.9623
		50.4394	38.0071			25.4712	12.9454			61.7474	34.9466			52.5842	52.1327
		50.5145	37.9607			25.5034	12.8983			61.7647	34.7174			52.6097	52.1429
		50.6007	37.6118			25.4823	12.9764			61.7984	34.6182			52.4977	52.1727
		50.6446	37.3328			25.4457	12.9636			61.7984	34.6182			52.4977	52.1727
		50.806	37.044			25.3873	12.9928			61.7984	34.6182			52.4977	52.1727
		50.6065	36.8865			25.4764	12.9471			48.5791	28.8674			21.8482	20.9732
		50.6358	36.6476			25.4931	12.9235			48.23	29.185			21.8482	20.9732
		50.6487	36.5787			25.4536	12.9395			48.1343	29.2892			21.7946	20.9732
		50.6828	36.5483			25.4238	12.9564			47.9654	29.3057			21.7946	20.9732
		50.7612	36.5834			25.4585	12.9317			47.8493	29.3545			21.7788	20.9712
		50.7911	36.5934			25.4202	12.9629			47.7079	29.3842			21.7946	20.9732
		50.9341	36.6343			25.4379	12.9572			47.4911	29.5054			21.8482	20.9732
		50.9275	36.5952			25.4541	12.9494			47.32	29.7104			21.8654	20.9712
		51.0239	36.4666			25.404	13.005			47.4655	29.8567			21.875	21
		51.036	36.2467			25.4081	12.9684			47.4534	30.3482			21.9375	20.9375
		51.18	36.1614			25.4186	12.949			47.4221	30.7868			21.9375	20.9375
		51.27	35.9071			25.4502	12.9519			47.125	31.33			21.9375	20.9375
		51.3079	35.6236			25.4334	12.9572			46.8481	32.0041			21.8295	21
		51.4262	35.378			25.443	12.936			46.7143	32.3313			21.8125	21
		51.5132	35.2759			25.4396	12.9481			46.5075	32.4084			21.7946	20.9732
		51.67	34.9729			25.4523	12.9263			46.4131	32.5217			21.7946	20.9732
		51.7387	34.64			25.3927	12.998			46.4131	32.6176			21.7788	20.9712
		51.7348	34.3408			25.4793	12.9679			46.3783	32.5793			21.7946	20.9732
		51.7473	34.0034			25.3755	12.9915			46.1533	32.49			21.8125	20.9375
		51.8616	33.7134			25.4266	12.8995			46.2516	32.448			21.7279	21.0368
		51.9862	33.4376			25.4391	12.8967			46.1721	32.5747			21.7574	21.0294
		51.8923	33.4064			25.4384	12.9162			46.384	32.9637			21.9375	20.9375
		51.6922	33.1226			25.4796	12.915			46.3715	33.1848			N/A	N/A
		51.6863	33.1465			25.3833	12.9732			46.3266	33.3557			N/A	N/A
		51.6865	32.8543			25.4114	12.9631			46.258	33.529			N/A	N/A
		51.5157	32.23			25.4347	12.9162			46.1556	33.6236			N/A	N/A
		51.5186	32.2057			25.4238	12.9308			46.196	33.634			N/A	N/A
		51.4188	31.945			25.425	12.9568			46.2187	33.6236			N/A	N/A
		51.3479	31.6152			25.4604	12.8861			45.8608	33.5161			N/A	N/A
		51.3376	31.6386			25.4154	12.9054			45.435	33.3383			N/A	N/A
		51.3229	31.3913			25.4439	12.8818			45.3561	33.1337			21.875	21
		51.224	30.625			25.4506	12.9447			44.8134	32.8616			21.875	21
		51.2308	30.5892			25.4539	12.9279			45.63	32.5			21.8125	21.0625
		51.1819	30.0672			25.4435	12.8925			42.64	59.93			21.875	21
		51.4713	28.9496			25.4644	12.8841			N/A	N/A			N/A	N/A
		51.4713	28.9496			25.4491	12.8876			N/A	N/A			21.75	21.375
		51.4941	28.207			25.4439	12.8818			N/A	N/A			N/A	N/A
		51.7585	26.7185			25.4679	12.9223			N/A	N/A			N/A	N/A
		51.7585	26.7185			25.4795	12.9138			N/A	N/A			21.875	21.25
		51.8517	26.0659			25.461	12.9176			N/A	N/A			21.875	21.25
		52.2862	24.9697			25.4536	12.8905			N/A	N/A			21.8654	21.2212
		52.2657	24.9748			25.4887	12.9007			N/A	N/A			N/A	N/A
		53.0989	24.5684			25.492	12.9227			N/A	N/A			22.0625	21.3125
		53.62	24.4189			25.47	12.8925			48.555	56.745			21.875	21.25
		53.5956	24.4447			25.4373	12.9191			48.425	56.81			N/A	N/A
		54.6167	24.4383			25.4565	12.924			48.165	57.005			22.125	21.375
		55.0288	24.4027			25.4627	12.9077			47.775	57.265			N/A	N/A
		54.9753	24.3943			25.4689	12.8876			47.515	57.46			22	21.25
		55.9025	24.3789			25.461	12.948			47.19	57.655			N/A	N/A
		56.1577	24.2844			25.4417	12.8867			47.06	57.72			21.9062	21.25
		56.1845	24.2932			25.4435	12.8925			47.06	57.72			21.9375	21.1875
		56.26	24.1983			25.4813	12.8963			47.06	57.72			22	21.25
		56.1648	24.1562			25.4872	12.8846			47.19	57.655			50.0433	10.774
		56.2217	24.11			25.5185	12.8527			46.995	57.785			50.8462	11.6571
		56.2921	23.6462			25.4764	12.8732			46.865	57.85			51.7361	12.3628
		56.165	23.4667			25.4989	12.9279			45.69	57.19			52.0142	12.5459
		56.1483	23.485			25.4688	12.8961			45.1028	57.4528			52.0783	12.515
		56.0035	23.0787			25.4912	12.9124			44.59	57.785			52.0497	12.4968
		55.9114	22.9387			25.4755	12.9007			43.81	58.175			52.0325	12.3799
		55.8531	22.6489			25.4582	12.9174			43.68	58.24			52.0189	12.2367
		55.732	22.388			25.4261	12.9468			42.64	58.76			52.0573	12.224
		55.635	22.2283			25.4931	12.9235			42.12	59.02			51.9583	11.9421
		55.5409	21.9523			25.4627	12.9077			41.4619	59.2719			51.8701	11.7917
		55.2592	21.6043			25.4536	12.8905			40.69	59.605			51.7839	11.6641
		55.084	21.2299			25.4536	12.8905			40.365	59.735			51.8494	11.7443
		55.0583	21.045			25.4076	12.9293			40.4095	59.5674			51.9966	11.6993
		55.0251	20.6761			25.41	12.924			40.4124	59.5751			52.125	11.625
		54.999	20.2983			25.4045	12.9508			40.1337	59.667			52.1594	11.6344
		54.7861	20.0677			25.4306	12.863			39.6641	59.7649			52.2196	11.7027
		54.7248	20.0116			25.4414	12.8823			39.4791	59.9226			52.3323	11.6067
		54.5983	19.72			25.442	12.9053			39.06	60.14			52.4321	11.5929
		54.5528	19.8496			25.4291	12.9232			N/A	N/A			52.3646	11.6285
		54.4765	19.8141			25.4083	12.9066			38.74	60.19			52.4375	11.625
		54.4381	19.7889			25.4325	12.8887			38.09	60.32			52.5812	11.6406
		54.3529	19.7038			25.4554	12.8766			37.7	60.385			52.7361	11.8241
		54.3373	19.7556			25.461	12.8597			37.18	60.5327			52.8349	11.9481
		54.3356	19.7469			25.4408	12.8722			N/A	N/A			52.9623	12.059
		54.3335	19.7552			25.4001	12.9514			36.27	60.71			53.1272	12.1897
		54.3267	19.7533			25.458	12.888			36.03	60.76			53.2269	12.2731
		54.3284	19.7586			25.4325	12.8887			35.23	60.97			53.3678	12.2909
		54.3149	19.7569			25.4391	12.8967			34.84	60.97			53.4388	12.273
		54.3217	19.7583			25.4536	12.8905			34.6079	60.9839			53.6042	12.4048
		54.3266	19.7565			25.4513	12.8625			34.299	61.0035			53.7687	12.6062
		54.3235	19.7486			25.4025	12.9214			N/A	N/A			53.7413	12.782
		54.3133	19.7333			25.4553	12.9066			33.02	61.23			53.9944	12.7722
		54.3918	19.801			25.4639	12.8578			32.8832	61.1547			54.0938	12.8778
		54.4533	19.8467			25.4764	12.8906			33.1129	61.0851			54.375	13.2326
		54.5382	19.9473			25.4942	12.9115			32.76	61.165			54.5066	13.25
		54.4165	20.0068			25.4518	12.9428			32.3365	61.1629			54.652	13.3176
		54.2614	20.0768			25.4218	12.9568			31.9758	61.2132			54.7986	13.4653
		54.0722	20.263			25.4354	12.915			31.7623	61.1998			54.852	13.5625
		54.1136	20.1115			25.4688	12.8925			31.395	61.23			55.0179	13.8423
		54.18	19.8092			25.4536	12.8905			30.9442	61.2132			55.0372	13.75
		54.1561	19.6682			25.4795	12.9174			30.4874	61.2204			55.0341	13.7083
		54.1382	19.6491			25.482	12.936			30.16	61.23			55.2333	13.9417
		54.1592	19.6624			25.4388	12.8665			29.575	61.2011			55.4491	14.1713
		54.2136	19.6877			25.3954	12.9021			29.3721	61.1985			55.5	14.3125
		54.2403	19.5117			25.4237	12.8806			29.1158	61.2132			55.6292	14.5208
		54.2957	19.531			25.4813	12.8963			28.73	61.23			55.6875	14.625
		54.3407	19.5495			25.4663	12.8925			28.5232	61.0586			55.7663	14.663
		54.3688	19.6615			25.4566	12.8907			28.4857	60.8736			55.7976	14.6845
		54.4486	19.5143			25.3761	12.9021			28.2944	60.84			55.7663	14.663
		54.4727	19.4269			25.4031	12.9099			28.4576	60.8317			55.8	14.7
		54.4574	19.3913			25.3896	12.9021			28.3258	60.996			55.8421	14.7303
		54.4768	19.2388			25.4163	12.986			28.0937	61.0624			55.875	14.75
		54.5733	19.1233			25.3984	13.0889			27.5275	61.074			55.9375	14.75
		54.5727	18.9956			25.4107	13.0582			27.4254	61.0211			56	14.75
		54.5755	18.8475			25.515	12.96			26.9463	60.9035			N/A	N/A
		54.7263	18.9102			25.4861	12.9118			27.1521	60.2124			N/A	N/A
		54.8708	19.0951			25.4475	12.8925			27.4889	60.0864			56.1875	15.125
		54.8702	19.1382			25.38	13.095			27.09	60.1825			N/A	N/A
		54.9725	19.0092			25.4475	13.095			26.585	60.1529			56.375	15.375
		55.0433	18.6767			25.38	13.095			26.1481	60.1658			56.4375	15.5
		55.0367	18.6933			25.4205	13.0545			25.5513	60.0935			N/A	N/A
		55.12	18.5167			25.4475	13.0275			25.0611	60.138			56.5	15.75
		55.5489	18.3685			25.38	13.0275			24.5833	60.1024			56.5	15.625
		55.5073	18.3185			25.38	13.0275			23.6422	59.9453			56.5	15.625
		55.8486	17.977			25.38	13.095			23.2461	59.869			56.5455	15.75
		55.7723	17.974			25.38	12.96			22.8367	59.7769			56.5625	15.75
		55.7874	18.0168			25.4205	13.0005			22.6417	59.766			56.625	15.75
		55.7709	17.893			25.38	13.095			22.3934	59.748			56.6625	15.9625
		55.4522	18.1574			25.38	13.095			21.9663	59.5697			56.6544	16.125
		55.405	18.1038			25.38	13.095			21.71	59.54			56.6875	16.125
		55.4187	18.1574			25.38	13.095			21.6756	59.5591			56.8482	16.4375
		55.4461	18.1939			25.38	13.1625			21.541	59.553			56.8289	16.4079
		55.4427	18.1946			25.38	13.095			21.4098	59.4007			56.875	16.44
		55.4283	18.235			25.3395	13.1895			21.1866	59.3108			56.9688	16.7188
		55.6612	17.9728			25.38	13.095			21.0917	59.3212			57.0446	16.808
		55.7395	17.9041			25.3125	13.1625			21.0267	59.2891			57.125	16.875
		55.3859	18.2573			N/A	N/A			20.6343	58.9563			57.125	16.875
		55.399	18.2239			N/A	N/A			20.3347	58.9242			57.125	16.8125
		55.3859	18.2573			25.38	13.095			N/A	N/A			57.0455	16.75
		55.4356	18.2963			25.245	12.96			N/A	N/A			57.1094	16.8672
		55.4826	18.2943			N/A	N/A			19.0615	55.0749			56.9477	16.7238
		55.5129	18.2846			N/A	N/A			18.9329	55.1464			56.99	16.7975
		55.8727	18.5207			N/A	N/A			18.8933	55.1558			57.0312	16.9261
		56.035	18.7553			N/A	N/A			18.9103	55.1445			57.0638	16.9229
		56.056	18.753			N/A	N/A			18.8985	55.1269			57.0453	17.0819
		56.3526	18.8689			N/A	N/A			18.8866	55.1438			57.0318	17.1186
		56.5943	19.0242			N/A	N/A			18.9211	55.12			57.025	17.0639
		56.575	18.9675			N/A	N/A			18.9238	55.1024			56.997	16.9299
		56.9226	19.2121			4.10226	37.5844			18.8899	55.094			56.9688	16.8807
		57.0703	19.2545			4.10008	37.7281			18.8956	55.0879			56.9099	16.9128
		57.1058	19.2725			4.11968	37.6977			18.8003	55.1449			56.8922	16.9706
		57.3616	19.4051			4.28958	37.9046			18.6478	55.2265			56.8822	17.0337
		57.4714	19.4737			4.44694	37.9914			18.5843	55.4125			56.9663	17.1346
		57.5455	19.4792			4.40492	37.9785			18.409	55.2959			57.0255	17.1343
		57.5777	19.5031			4.55974	38.1491			18.2982	55.3916			56.9677	17.153
		57.5581	19.4833			4.58289	38.2145			18.0995	55.4155			56.9229	17.1625
		57.5131	19.4088			4.52822	38.1547			18.0563	55.5168			56.8931	17.256
		57.5316	19.4068			4.4145	38.151			17.6944	55.5341			56.9562	17.3604
		57.5316	19.4068			4.385	38.2625			17.5993	55.6131			57.0379	17.4754
		57.5288	19.4208			4.35635	38.488			17.4429	55.6629			56.9982	17.6232
		57.52	19.4229			4.3425	38.5369			17.3105	55.7426			57.0299	17.7257
		57.5235	19.4106			4.27011	38.4838			17.0127	55.744			57.0598	17.8877
		57.512	19.4068			4.26255	38.5037			16.6018	55.6069			57.1438	18.0291
		57.5313	19.4075			4.26	38.511			16.0823	55.5741			57.161	18.0942
		57.5138	19.4133			4.30773	38.4811			15.8194	55.3617			57.1628	18.227
		57.5029	19.4086			4.20632	38.4963			15.5808	55.2841			57.1781	18.399
		57.5257	19.4171			4.1418	38.7018			15.3019	55.12			57.2131	18.4872
		57.5029	19.4086			4.07411	38.8414			14.805	54.925			57.2652	18.6486
		57.5229	19.4114			4.06824	38.9639			14.3388	54.7414			57.25	18.7778
		57.5229	19.4114			3.96563	38.9475			13.8993	54.5787			57.1923	18.9215
		57.512	19.4068			3.97957	39.1207			13.3758	54.496			57.1304	18.9503
		57.5029	19.4086			3.915	39.15			13.0051	54.3986			56.9059	19.0576
		57.5148	19.4124			3.861	39.285			12.7347	54.1782			56.7473	19.1387
		57.505	19.3988			3.861	39.213			12.6657	54.1171			56.6756	19.2739
		57.5138	19.4133			3.88125	39.2445			12.338	53.8826			56.4471	19.4603
		57.4804	19.3915			3.71647	39.1182			12.162	53.7898			56.1125	19.675
		57.5096	19.4083			3.7125	39.2175			12.1404	53.7191			55.8458	19.7273
		57.5029	19.4086			3.7125	39.15			12.0807	53.6064			55.6189	19.7957
		57.5029	19.4086			3.5925	39.1125			12.0384	53.5974			55.609	19.7788
		57.5029	19.4086			3.5775	39.0825			11.943	53.5035			55.6769	19.7451
		57.4904	19.39			3.4575	39.1125			11.8051	53.3726			55.6218	19.7547
		57.4904	19.39			3.3525	39.1125			11.6506	53.1901			55.5811	19.7939
		57.5042	19.3949			3.3225	39.1125			11.5013	53.0456			55.6033	19.7917
		57.4238	19.2991			3.12525	39.1095			11.5201	53.0418			55.5812	19.8279
		57.4323	19.2554			3.05217	39.0796			11.498	53.11			55.6612	19.7697
		57.4477	19.1386			2.99893	39.0054			11.6907	53.3441			55.6367	19.795
		57.4321	19.1508			2.86	38.745			11.7607	53.3455			55.6349	19.8059
		57.4163	19.0758			2.7675	38.6775			11.7566	53.279			55.6083	19.81
		57.3825	19.0575			2.75143	38.6743			11.6238	53.2148			55.602	19.8109
		57.4195	19.0498			2.7	38.6775			11.5016	53.1198			55.6083	19.81
		57.4239	19.0195			N/A	N/A			11.3525	52.9927			55.5657	19.7997
		57.4205	19.0263			2.97	38.8125			11.297	52.8363			55.5079	19.6329
		57.4376	19.0741			N/A	N/A			11.661	52.169			55.4016	19.5516
		57.4405	19.0989			2.7	38.9475			14.17	53.105			55.1516	19.4984
		57.4595	19.0995			2.7	39.015			N/A	N/A			55.0417	19.4631
		57.441	19.0298			N/A	N/A			18.9226	48.2384			54.9043	19.4568
		57.441	19.0298			N/A	N/A			18.9383	48.2283			54.8029	19.4856
		57.4553	19.053			2.835	39.825			18.9394	48.2268			54.8052	19.4903
		57.4503	19.101			N/A	N/A			18.9454	48.2465			54.8102	19.4895
		57.4503	19.101			N/A	N/A			19.053	48.173			54.8034	19.4863
		57.4615	19.1151			N/A	N/A			19.4519	47.9219			54.7793	19.4985
		57.4622	19.1147			N/A	N/A			19.8092	47.5052			54.769	19.4953
		57.4778	19.2453			N/A	N/A			20.0653	47.3752			54.7646	19.4789
		57.4847	19.2191			N/A	N/A			20.324	47.2206			54.6486	19.3868
		57.4778	19.2578			22.8883	34.3594			20.5987	47.0432			54.1941	19.2204
		57.47	19.25			23.7235	34.3885			21.0193	46.7825			53.9167	19.1833
		57.5795	19.4385			N/A	N/A			21.4421	46.6897			53.9058	19.1986
		57.5741	19.4373			N/A	N/A			21.7899	46.7369			53.9107	19.2029
		57.5615	19.4241			N/A	N/A			22.074	46.8501			53.8217	19.1983
		57.6595	19.5215			N/A	N/A			22.3393	46.7868			53.8231	19.1851
		57.6489	19.4724			N/A	N/A			22.6341	46.6981			53.7331	19.1453
		57.706	19.5153			N/A	N/A			22.9425	46.8371			53.6438	19.0993
		57.7611	19.5926			N/A	N/A			22.9867	46.8567			53.661	19.0616
		57.7605	19.5615			N/A	N/A			22.9493	46.9092			53.6919	19.1092
		57.7463	19.5816			N/A	N/A			24.947	56.706			53.6866	19.0562
		57.6333	19.56			N/A	N/A			24.8207	56.745			53.5148	19.0082
		57.6605	19.5577			N/A	N/A			30.9571	59.9813			53.4929	18.9964
		57.5888	19.4144			N/A	N/A			31.98	61.23			53.4774	18.9896
		57.4168	19.3956			N/A	N/A			32.955	61.1			53.4736	18.9437
		57.4055	19.3749			N/A	N/A			33.345	61.23			53.5625	19.0423
		57.3973	19.3612			N/A	N/A			N/A	N/A			53.6875	19.1003
		57.3888	19.348			N/A	N/A			34.32	61.1			53.7111	19.1047
		57.3944	19.3536			N/A	N/A			40.3223	59.3864			53.6617	19.09
		57.3883	19.425			N/A	N/A			40.7333	59.1307			53.6231	18.9907
		57.4089	19.4391			N/A	N/A			40.6163	59.2703			53.7222	19.1337
		57.4	19.46			N/A	N/A			40.5167	59.3832			53.7747	19.1875
		57.4055	19.2843			43.1223	25.0568			39.975	59.6203			53.7928	19.2286
		57.3868	19.1985			43.056	25.1235			40.5094	59.6339			53.7222	19.1858
		57.378	19.191			43.2419	24.989			41.0766	59.3347			53.8398	19.2447
		57.365	19.0209			42.3855	24.2055			41.0918	59.3805			53.769	19.212
		57.3098	18.8938			14.8095	43.9898			40.885	59.4384			53.7628	19.2404
		57.2996	18.8939			N/A	N/A			41.6	59.137			53.8243	19.2449
		57.22	18.7343			N/A	N/A			N/A	N/A			53.7484	19.2062
		57.1371	18.46			N/A	N/A			42.64	58.76			53.7609	19.2172
		57.1438	18.5328			N/A	N/A			42.64	58.76			53.8214	19.224
		57.1428	18.366			14.8324	43.9454			N/A	N/A			53.8716	19.25
		57.1428	18.366			N/A	N/A			44.66	59.07			53.8099	19.2534
		57.1227	18.3238			N/A	N/A			45.045	58.89			53.8464	19.2946
		56.98	18.1541			N/A	N/A			45.305	58.76			53.835	19.235
		56.9333	18.053			N/A	N/A			45.11	58.89			53.8571	19.2607
		56.92	18.0525			N/A	N/A			45.5	57.46			53.8031	19.2363
		56.918	18.1082			29.3025	58.2825			45.89	57.265			53.7614	19.2192
		56.881	17.9707			25.1871	56.7338			46.735	56.68			53.7352	19.2023
		56.8874	18.0735			N/A	N/A			46.722	56.6577			53.7944	19.2237
		56.7987	18.457			25.9133	54.9956			46.9138	56.5825			53.7433	19.14
		54.7906	21.1342			N/A	N/A			46.995	56.5023			53.7867	19.22
		54.336	23.756			25.7025	55.2			46.9928	56.4962			53.8882	19.2368
		54.7369	24.7015			25.875	55.0125			47.1353	56.4884			53.788	19.2089
		54.4584	24.5939			25.8525	55.1475			N/A	N/A			53.81	19.24
		54.155	24.7633			25.083	55.4378			47.71	56.16			53.7928	19.2138
		53.8421	24.024			24.9075	55.9318			48.1	55.9			53.7993	19.2188
		53.2649	23.658			24.8601	56.048			48.165	55.77			53.8003	19.2175
		52.724	23.594			24.7725	55.9692			48.23	55.6935			53.8496	19.2536
		52.9455	22.8964			24.4316	56.1701			49.0719	56.3148			53.8715	19.2535
		53.0379	22.5179			24.3548	56.3498			49.0442	56.3174			53.8818	19.2825
		52.9984	23.7384			24.4137	56.4087			48.9636	56.4386			53.8564	19.2483
		52.8625	23.7808			24.3	56.565			49.3453	56.1874			53.7967	19.2283
		52.8625	23.7808			16.3662	56.6896			49.2607	56.225			53.865	19.295
		52.819	23.7734			16.4025	56.7675			49.5385	55.9876			53.8393	19.2446
		52.8675	23.786			N/A	N/A			49.4929	56.0579			53.8718	19.2965
		52.8472	23.7776			N/A	N/A			49.6895	55.9295			53.8906	19.2703
		52.8956	23.7658			N/A	N/A			50.6162	55.1402			53.8417	19.265
		52.92	23.7317			N/A	N/A			51.0448	54.7639			53.8945	19.2857
		52.9147	23.6884			N/A	N/A			51.2772	54.5688			53.8506	19.2857
		52.8691	23.6855			N/A	N/A			51.7572	54.1462			53.8048	19.2911
		52.8632	23.6714			N/A	N/A			52.2461	53.6993			53.8257	19.294
		52.8341	23.6693			N/A	N/A			52.4498	53.469			53.859	19.2885
		52.8815	23.6898			17.415	57.1219			52.8136	53.1297			53.8277	19.299
		52.8752	23.7011			17.685	57.3075			53.1828	52.7587			53.8048	19.2911
		52.8389	23.6895			N/A	N/A			53.04	52.845			53.8333	19.2899
		52.8272	23.714			22.7753	57.6053			53.4743	52.4509			53.8344	19.3036
		52.8446	23.7067			N/A	N/A			53.7268	52.169			53.875	19.2866
		52.92	23.7336			N/A	N/A			53.9275	51.94			53.8947	19.3092
		53.005	23.6733			22.8067	57.2372			54.2336	51.6218			53.8961	19.3133
		53.0017	23.66			22.7834	57.1653			54.491	51.2976			53.8509	19.3208
		53.023	23.6632			23.1826	57.0053			54.7243	51.0288			53.9092	19.3006
		53.0487	23.6648			23.314	56.9555			54.7554	51.0307			53.8622	19.2981
		53.0172	23.6732			23.4344	56.4988			54.7871	50.9663			53.8892	19.2959
		53.0333	23.665			23.43	56.535			54.83	50.9367			53.8703	19.2875
		53.0278	23.6713			23.3451	56.6374			54.8133	50.9533			53.8703	19.2875
		53.0183	23.6717			23.4263	56.4504			54.7871	50.9822			53.8478	19.2901
		53.0815	23.6215			23.3888	56.475			54.6848	51.0843			53.8289	19.2993
		52.885	23.7475			23.4	56.448			54.6593	51.1154			53.847	19.2895
		52.9047	23.7444			23.3126	56.5689			54.799	50.9308			53.8446	19.2804
		53.0182	23.668			23.359	56.5412			54.7011	51.0683			53.8442	19.2857
		53.049	23.6569			23.4084	56.4457			54.7706	51.025			53.825	19.295
		52.994	23.8619			23.4169	56.3963			54.7238	51.0157			53.8261	19.3043
		53.1308	23.4829			23.4514	56.3694			54.7759	51.0288			53.8253	19.3151
		53.2127	23.4164			23.3895	56.4708			54.9436	50.8579			53.8378	19.3041
		53.2901	23.3977			23.3305	56.5405			N/A	N/A			53.8151	19.2842
		53.2109	23.5564			23.4225	56.3625			N/A	N/A			53.859	19.2708
		53.3177	23.4802			23.5238	56.1675			N/A	N/A			53.8631	19.2917
		53.4263	23.2286			23.8489	55.3994			N/A	N/A			53.8406	19.2906
		56.1235	33.3348			23.8275	54.4725			N/A	N/A			53.7983	19.285
		56.1289	33.2436			23.76	54.135			N/A	N/A			53.8322	19.2961
		56.113	33.1736			23.6204	53.4005			N/A	N/A			53.8277	19.2855
		56.1133	33.0833			23.3862	51.975			N/A	N/A			53.8149	19.289
		56.1622	32.9922			23.22	51.5324			47.645	56.095			53.8426	19.2855
		56.2533	33.0951			23.0393	50.6333			47.905	55.965			53.8406	19.2906
		56.2148	33.0909			22.7295	49.2165			48.4539	56.7883			53.8317	19.2869
		56.1822	33.0636			22.5155	48.7308			48.4088	56.8588			53.8393	19.2873
		56.1383	33.0501			22.113	47.223			48.957	56.3911			53.7862	19.3076
		56.0904	33.0825			21.7755	46.1295			49.335	56.1805			53.7781	19.2984
		56.0135	33.0383			21.544	45.5332			49.9664	55.6617			53.766	19.2917
		56.0374	33.066			20.9426	44.0393			50.7748	54.9782			53.7753	19.3038
		56.0163	33.0612			20.4848	43.1413			50.8914	54.8817			53.8095	19.2927
		56.0334	33.0861			20.2034	42.6625			51.2657	54.5928			53.8054	19.2674
		55.9952	33.0686			19.3725	41.2425			51.2657	54.5928			53.8054	19.2674
		55.9968	33.0851			18.9096	40.3939			51.2657	54.5928			53.8054	19.2674
		56.0143	33.083			18.603	39.819			52.195	25.4607			48.9773	20.5328
		56.0049	33.0548			17.7473	38.6412			52.2944	25.1703			48.982	20.5412
		56.0095	33.0925			17.1511	37.708			52.3675	24.9912			48.9617	20.625
		56.0228	33.1133			16.8909	37.2256			52.4321	24.96			48.9192	20.7715
		56.0193	33.1156			16.2045	36.2205			52.3302	24.7351			48.9237	20.8724
		56.0159	33.1084			15.7866	35.6484			52.1987	24.6164			48.9059	20.8923
		56.0049	33.1019			15.5759	35.3744			52.0641	24.4099			48.898	20.9082
		56.0189	33.0919			14.9464	34.533			52	24.18			48.8969	20.9162
		56	33.1044			14.5549	33.9509			51.9425	23.9861			48.9041	20.9078
		56.0231	33.1289			14.2178	33.408			51.8546	23.7327			48.8912	20.9062
		55.9566	33.2395			14.148	33.2586			51.61	23.4607			48.8995	20.902
		55.8897	33.2938			14.0231	32.9834			51.1355	23.1248			48.9026	20.9026
		55.778	33.4071			14.0103	32.5853			50.6148	22.611			48.9087	20.8888
		55.6559	33.4448			14.0069	32.4917			50.2747	22.2719			48.898	20.9082
		55.5852	33.5032			13.9702	32.373			49.8791	21.84			48.904	20.8889
		55.6438	33.6089			14.0216	32.2282			49.4733	21.2278			48.9012	20.9
		55.5746	33.8333			13.9797	32.089			49.1043	20.6114			48.9012	20.9
		55.518	33.8481			13.8274	31.671			48.7729	19.9308			48.9012	20.9
		55.4759	33.7741			13.6281	31.0637			48.6119	19.2129			48.9012	20.9
		55.3359	33.7813			13.5698	30.9313			48.5134	18.6628			48.9062	20.8825
		54.6519	33.6899			13.5257	30.8486			48.3389	17.8557			48.9087	20.8888
		54.6939	33.7005			N/A	N/A			48.1788	17.1836			49.5132	19.6349
		54.431	33.6692			N/A	N/A			48.066	16.5781			50.5129	21.6466
		54.1133	33.6358			N/A	N/A			47.987	16.0974			N/A	N/A
		54.1076	33.622			N/A	N/A			47.894	15.5558			N/A	N/A
		53.9064	33.6274			N/A	N/A			47.7348	14.885			N/A	N/A
		53.4834	33.7636			N/A	N/A			47.665	14.4125			53.4688	25.0771
		53.4355	33.8059			N/A	N/A			47.2627	13.3944			55.9051	27.3117
		53.2358	33.7649			N/A	N/A			47.19	12.9675			56.4918	27.3956
		52.4078	33.768			N/A	N/A			47.0942	12.5096			56.8814	27.4107
		52.3647	33.7664			5.94	42.4575			46.9582	12.0618			56.9343	27.5038
		51.9699	33.7872			N/A	N/A			46.8331	11.6934			56.9452	27.5038
		51.0393	33.7696			8.44105	43.4664			46.6844	11.3991			56.9413	27.4923
		51.0345	33.7474			8.63156	43.5853			46.5629	10.8257			56.9479	27.5104
		50.6724	33.6487			8.9775	43.2675			46.4484	10.4059			56.9375	27.5091
		49.8204	33.329			9.01125	43.2868			46.45	10.135			56.9855	27.4908
		49.8017	33.3333			9.28859	42.8214			46.41	9.88			57.1383	27.3684
		49.5092	33.2862			9.6825	42.8775			46.0706	8.15389			57.3463	27.4756
		48.4187	33.2637			8.4645	42.1538			46.0544	7.99882			57.5097	27.7278
		48.3849	33.2321			8.61404	42.0369			45.9661	7.74293			N/A	N/A
		47.3625	33.4128			N/A	N/A			45.9211	7.32522			N/A	N/A
		47.0519	33.4526			N/A	N/A			45.7889	7.08933			N/A	N/A
		47.0598	33.4493			7.9336	44.3365			45.7681	6.94688			N/A	N/A
		46.68	33.16			8.3025	44.8875			45.6757	6.89			N/A	N/A
		46.0695	33.1355			8.73367	44.3351			45.6342	6.9529			N/A	N/A
		46.103	33.1005			8.82692	44.2558			45.5542	6.73833			N/A	N/A
		45.4202	33.3998			8.94574	44.0021			45.5929	6.63619			N/A	N/A
		45.077	33.454			8.29636	44.145			45.37	6.305			N/A	N/A
		45.0736	33.452			8.22103	43.861			45.215	6.25			N/A	N/A
		43.8828	33.9186			5.9925	41.0775			45.1485	6.22556			57.2696	24.5839
		43.1422	34.2573			6.75	41.175			45.0657	5.83894			56.8472	21.2889
		43.1511	34.2533			6.66643	41.175			44.9416	5.72295			N/A	N/A
		41.8877	35.0277			N/A	N/A			44.33	5.785			50.5791	18.3954
		41.3082	35.3722			7.155	42.66			43.745	5.525			50.4269	18.359
		41.2833	35.385			7.347	42.843			43.2558	5.30947			50.4207	18.3535
		40.123	36.12			7.12385	43.2138			42.8304	5.16286			50.4149	18.3537
		39.3937	36.4277			7.743	43.887			42.51	5.044			50.4167	18.362
		38.8532	36.882			7.425	43.7762			42.1351	4.91884			50.4162	18.363
		38.2944	37.3375			7.61349	43.847			41.7937	4.85078			50.3736	18.3511
		37.76	37.9			6.73313	43.3856			41.47	4.77479			50.4137	18.3647
		37.3058	38.4899			6.81395	43.3705			41.14	4.7125			50.4003	18.3617
		37.0663	39.308			6.78857	43.3479			41.0389	4.67088			50.3961	18.3645
		36.9636	39.8731			6.7125	43.3575			40.95	4.73417			50.379	18.3683
		36.8743	40.4215			6.75	43.4475			40.9233	4.92			50.3992	18.3724
		36.9259	41.0236			6.75	43.4475			41.1437	4.95061			50.423	18.3699
		36.9263	41.6084			6.73313	43.3856			41.1605	5.25571			50.4245	18.37
		36.9203	42.3008			6.79765	43.3985			41.4191	5.46565			50.4066	18.3611
		36.9139	43.0013			6.47763	43.8892			41.665	5.785			50.3646	18.3633
		36.7068	43.8545			6.3585	43.6806			41.99	5.46			50.2592	18.3211
		36.5223	44.9163			6.21225	43.8322			42.185	5.265			50.1087	18.3057
		35.9707	45.8715			6.18632	43.6571			N/A	N/A			49.8487	18.275
		35.0951	46.5967			6.01425	43.5611			42.0447	5.93895			49.5904	18.2181
		34.2909	46.9183			5.90336	43.5529			42.1391	5.96853			49.3594	18.1536
		33.3542	47.1849			5.71183	43.6259			42.1566	6.24812			49.1693	18.1406
		32.5306	47.1648			5.95575	43.5263			42.0569	6.72286			49.04	18.13
		31.5667	47.0205			5.95524	43.5375			41.984	6.95047			48.803	18.1035
		30.7067	46.7842			5.97857	43.5062			41.9052	7.42978			48.5735	18.0876
		29.8409	46.34			5.84438	43.5009			41.7491	8.15559			48.5524	18.0914
		29.1044	45.8033			5.97375	43.47			41.6316	8.73459			48.5258	18.0799
		28.4892	45.1998			5.73	43.8075			41.4757	9.165			48.5115	18.0791
		27.9796	44.4996			5.945	43.845			41.1621	9.70895			48.5219	18.0799
		27.3877	43.6547			5.90081	43.9708			40.5889	10.1147			48.5242	18.0842
		27.0249	42.9019			N/A	N/A			39.9494	10.2582			48.3592	18.1066
		26.8328	41.9622			5.805	43.875			39.4505	10.3819			48.1596	18.2513
		26.7306	41.02			5.805	43.9425			39.25	10.6467			48.0028	18.4003
		26.7093	40.1151			N/A	N/A			39.1733	10.9594			47.775	18.6066
		26.6467	39.1914			N/A	N/A			39.2478	11.4075			47.5263	18.7382
		26.7183	38.26			7.155	43.875			39.4482	11.9908			47.2669	18.8073
		26.7579	37.3495			N/A	N/A			39.6247	12.5883			46.8577	18.9548
		26.7921	36.3202			N/A	N/A			39.8889	13.2319			46.3389	19.1095
		27.0575	35.3687			N/A	N/A			40.17	13.7091			45.7446	19.043
		27.4127	34.4366			8.48616	43.8216			40.2512	13.9588			45.1964	18.7476
		27.8241	33.5868			8.5425	43.4325			N/A	N/A			44.7385	18.4957
		28.2386	32.8395			8.1088	43.6901			N/A	N/A			44.4648	18.2826
		28.796	31.9721			N/A	N/A			N/A	N/A			44.1722	17.9796
		29.2793	31.2393			N/A	N/A			N/A	N/A			43.7834	17.5756
		29.9818	30.5309			16.983	54.594			N/A	N/A			43.4851	17.0557
		30.6851	29.7967			16.9685	54.6646			N/A	N/A			43.431	16.75
		31.264	28.9849			16.8539	54.7172			46.02	6.24			43.3906	16.457
		31.9425	28.1867			16.8191	54.5912			46.2944	6.15815			43.3573	16.1671
		32.6298	27.4693			16.815	54.56			45.423	5.76815			43.3082	15.8886
		33.2941	26.7072			17.0625	54.835			45.253	5.5575			43.215	15.7212
		34.0235	25.9805			16.8182	54.7176			44.135	4.94			43.1578	15.5473
		34.831	25.2			25.9875	56.835			43.784	4.771			43.1298	15.4639
		35.774	24.5225			26.0695	56.9748			43.7357	4.83476			43.1361	15.4814
		36.715	23.8817			26.2035	57.6315			43.6415	4.79074			43.1376	15.5
		37.5678	23.4327			26.2813	57.6807			43.6521	4.81929			43.1344	15.4764
		38.465	23.1117			26.7011	58.2718			43.5864	4.81			43.14	15.4812
		39.1654	22.6948			27.4455	58.9545			43.3097	4.81394			43.1388	15.4588
		39.9389	22.3969			30.8665	54.2665			43.0988	4.77176			43.1465	15.4874
		41.6059	21.522			N/A	N/A			43.095	4.77579			43.1742	15.4798
		41.599	21.5185			N/A	N/A			42.8965	4.89081			43.2427	15.5886
		42.4044	21.1227			N/A	N/A			42.8533	4.87667			43.2925	15.5837
		44.1647	20.335			N/A	N/A			42.9562	4.90135			43.3922	15.6054
		44.1633	20.3033			N/A	N/A			43.0056	4.98875			43.4857	15.5476
		44.8337	19.9323			N/A	N/A			43.29	4.55			43.6508	15.3827
		46.4011	19.0513			N/A	N/A			N/A	N/A			43.9604	15.1238
		46.3845	19.0893			N/A	N/A			N/A	N/A			44.1204	15.0127
		47.2323	18.5087			N/A	N/A			N/A	N/A			44.2576	14.9356
		48.69	17.5267			N/A	N/A			40.495	3.38			44.386	14.8578
		48.6728	17.5309			N/A	N/A			N/A	N/A			44.4868	14.7716
		49.5128	16.9839			N/A	N/A			40.17	3.25			44.5472	14.704
		50.8763	15.9276			N/A	N/A			39.871	3.341			44.6141	14.6505
		50.8562	15.9567			N/A	N/A			39.845	3.25			44.6141	14.6505
		51.2085	15.7045			N/A	N/A			39.949	3.289			44.6154	14.655
		51.042	15.954			N/A	N/A			39.9317	3.38			44.603	14.6447
		51.0144	15.9697			N/A	N/A			39.871	3.341			44.5693	14.5545
		51.31	16.1438			N/A	N/A			39.819	3.419			44.6	14.2179
		51.6469	16.2663			N/A	N/A			39.4572	4.20034			44.5492	14.1303
		51.6349	16.3006			N/A	N/A			39.3959	4.59136			44.5	14.0072
		52.0044	16.4267			N/A	N/A			39.455	4.78			44.4976	13.9375
		52.1448	16.6099			N/A	N/A			39.4457	4.94464			44.4622	14.0221
		52.1164	16.5929			N/A	N/A			39.5165	5.38622			44.5125	13.92
		52.6449	16.7018			N/A	N/A			39.6933	5.655			44.633	13.8896
		52.752	16.7364			N/A	N/A			39.832	6.253			44.7579	13.9289
		52.6965	16.7361			N/A	N/A			40.0221	6.54034			44.8633	13.9193
		53.1067	16.758			N/A	N/A			40.3414	6.90773			45.0118	13.8597
		53.1656	16.746			N/A	N/A			40.56	7.475			45.3688	13.7859
		53.254	16.7632			N/A	N/A			40.7709	7.93736			45.8566	13.6936
		53.55	16.8881			N/A	N/A			41.0482	8.43673			46.3632	13.5896
		53.6556	16.8535			N/A	N/A			41.7029	9.56583			46.8325	13.4975
		53.6714	16.9029			N/A	N/A			41.5395	9.52023			47.448	13.5
		53.9824	16.9071			N/A	N/A			41.73	10.1055			47.9208	13.4728
		54.1156	17.0548			N/A	N/A			41.89	10.3925			48.646	13.3886
		54.3468	17.0532			N/A	N/A			42.0105	10.7581			49.3099	13.5625
		54.4838	17.1187			30.6577	47.7773			42.055	11.1623			49.774	13.7551
		54.6122	17.22			29.3175	53.9072			42.0373	11.6338			50.2841	13.9949
		54.8567	17.46			29.3691	53.9682			42.055	11.9369			50.7537	14.255
		54.9567	17.4333			29.34	54.0141			41.9278	12.4433			51.1708	14.4486
		55.0379	17.3749			29.3666	54.022			41.7407	12.7357			51.4825	14.6438
		55.2316	17.304			29.3981	54.0049			41.5446	13.151			51.9516	14.9288
		55.5217	17.3804			29.3826	53.9905			41.3805	13.5157			52.4176	15.1731
		55.434	17.643			29.3585	54.0132			41.2143	13.7395			52.8084	15.3995
		54.7989	18.0526			29.3585	54.0132			40.9941	14.0753			53.3471	15.6543
		51.0876	20.5364			29.3794	54.0084			40.6968	14.4688			54.0562	15.8919
		50.9336	20.0527			29.3922	54			40.321	14.9626			54.5462	16.1454
		50.8359	19.8164			29.4092	53.9948			40.0292	15.2772			54.9537	16.3329
		50.7964	19.4647			29.3539	54.0491			39.7944	15.6289			55.3395	16.5763
		50.6367	19.1533			N/A	N/A			39.6542	16.1179			55.5846	16.8958
		50.4505	18.9114			28.3894	55.0941			39.3961	16.5364			55.5229	17.0534
		50.2748	18.48			28.3823	55.2326			39.3271	16.8224			55.4632	17.1121
		50.182	18.1132			28.6875	55.305			39.2089	17.3134			55.4238	17.0605
		49.967	17.513			28.8433	55.3474			39.0986	17.8593			55.6207	17.1573
		49.9663	16.7812			29.2479	55.5943			39.0168	18.3573			55.8889	17.1885
		50.0332	16.0362			29.2896	56.349			38.9455	18.894			55.9219	17.1211
		50.0739	15.3203			29.5366	56.6953			39.081	19.3892			55.9073	17.0625
		50.0668	14.5387			30.0647	56.8326			39.2783	19.7275			55.975	17.0333
		49.8023	14.3931			31.0275	57.4515			39.54	20.15			55.9799	16.9911
		49.534	14.756			31.3335	57.8093			39.8103	20.514			56.0401	17.0708
		49.4427	14.5241			31.8957	58.4193			40.1822	20.997			56.1658	17.1766
		49.3392	14.0969			31.9035	58.8469			40.624	21.5315			56.3844	17.2901
		49.0949	13.8885			31.9174	58.9579			41.0209	21.9621			56.5025	17.41
		48.6828	13.5275			31.86	59.1255			41.5139	22.5889			56.5312	17.5443
		48.3297	13.0964			31.86	59.1894			41.7261	22.9033			56.5581	17.657
		47.9992	12.7816			31.825	59.22			42.136	23.3954			56.5833	17.6172
		47.67	12.3697			N/A	N/A			42.2013	23.4279			56.5864	17.5886
		47.3235	12.0347			N/A	N/A			42.483	23.7238			56.6392	17.5991
		47.0746	11.9467			N/A	N/A			42.8702	24.1907			56.7478	17.7931
		46.7306	11.8447			N/A	N/A			43.2013	24.6546			56.8899	17.8899
		46.6655	11.6909			N/A	N/A			43.4859	24.9675			56.9355	17.9435
		46.74	11.8309			N/A	N/A			48.945	7.605			56.9274	18
		46.7824	11.7264			N/A	N/A			49.0533	7.68238			56.9608	17.9422
		46.7961	11.5712			N/A	N/A			49.5524	7.9569			56.9731	17.9385
		46.7889	11.4378			N/A	N/A			50.0914	8.47364			56.9731	17.9385
		46.6561	11.1074			N/A	N/A			50.415	8.755			56.9623	17.9464
[truncated: 5,497 more rows]

## Sheet: Fig. 2
Fig. 2f
		GFP+						GFP+
		Dry-dry-dry: Radius of curvature (μm)						Dry-moist-dry: Radius of curvature (μm)
		-5 s	2.5 s	10 s				-5 s	2.5 s	10 s
		15.3839	15.1451	15.4545				20.012	33.0568	21.7614
		13.9628	14.026	15.7188				21.9293	34.644	23.8914
		14.2765	15.9619	15.6243				22.2951	31.4871	19.2715
		21.3324	22.628	24.8355				17.059	28.9076	21.4731
		24.8936	24.6336	23.8527				17.4792	24.1482	21.3552
		17.7933	20.0803	20.1711				18.5285	26.2874	23.3296
		30.4284	28.9519	27.3441				26.9172	37.6435	28.0568
		32.3436	34.656	27.1806				30.3942	41.1387	32.5309
		20.7151	25.6614	22.3974				22.8959	30.7948	25.5807
		13.3672	11.997	11.3216				26.1842	32.5828	28.7051
		21.4151	20.4491	21.3461				18.8023	25.0557	19.7099
		33.012	28.0725	29.2543				15.2219	23.6821	17.0964
								30.6495	39.2526	33.8949
								15.9043	24.4379	17.0132
Fig. 2g
		Radius of curvature (μm)	Deformation ratio
		20.012	0.651846
		21.9293	0.579803
		22.2951	0.412293
		17.059	0.694562
		17.4792	0.381541
		18.5285	0.418759
		26.9172	0.398494
		30.3942	0.353505
		22.8959	0.344994
		26.1842	0.244371
		18.8023	0.33259
		15.2219	0.555795
		30.6495	0.280696
		15.9043	0.536559
		18.1314	0.462052
		33.3734	0.222272
		22.5739	0.355787
		27.6403	0.340459
		13.2414	0.74437
		28.4164	0.34517
		17.021	0.57084
		19.1641	0.373726
		14.2664	0.63039
		18.9154	0.690446
		24.9196	0.515789

## Sheet: Fig. 3
Fig. 3a
	Atrraction index (Plateau phase)
	Control	Antenna ablation	Or42bEY	Orco2	iav1	ppk28delta	tmcGAL4	nompC1/f	piezoKO	Tmem63KO
	0.641667	0.121429	0.706667	0.566667	0.526667	0.525	0.593333	0.633333	0.68	0.346667
	0.614286	0.166667	0.706667	0.586667	0.48	0.525	0.56	0.506667	0.68125	0.273333
	0.566667	0.178571	0.68	0.706667	0.586667	0.575	0.553333	0.52	0.7625	0.333333
	0.575	0.191667	0.566667	0.52	0.52	0.545	0.464	0.58	0.6875	0.365714
	0.666667	0.185714	0.593333	0.533333	0.586667	0.673333	0.608	0.573333	0.65625	0.394286
	0.641667	0.175	0.573333	0.573333	0.58	0.68	0.64	0.573333	0.58125	0.366667
	0.533333	0.078571	0.586667	0.52	0.7	0.633333	0.733333	0.566667	0.6625	0.306667
	0.7	0.141667	0.76	0.573333	0.68	0.593333		0.626667	0.63125	0.272
	0.658333	0.085714	0.586667	0.672		0.606667				0.3
	0.592857	0.2	0.746667	0.736
			0.506667	0.632
Fig. 3j
	Peak ΔF/F (%)
	DM1	DC4	DL2	VP4	DP1l
	64.7328	88.3304	27.453	47.1277	53.419
	44.0751	66.6529	33.9084	50.3316	57.7259
	48.4116	70.687	50.0071	59.5268	49.2632
	54.2178	84.0203	60.8393	79.9911	67.9229
	77.7807	98.3372	37.5676	56.6877	41.3156
	34.8661	33.0776	21.2713	22.2467	18.1955
	29.9205	46.2052	30.0628	30.7484	32.2549

## Sheet: Fig. 4
Fig. 4c
		Attraction index
	Time (s)	Tmem63KO/+
	10	0.0571429	0.0571429	0.142857	0.114286	0.0857143	0.142857	0.166667	0.1
	20	0.0571429	0.0571429	0.114286	0.114286	0.0857143	0.114286	0.2	0.133333
	30	0.428571	0.285714	0.342857	0.485714	0.428571	0.457143	0.366667	0.166667
	40	0.628571	0.6	0.714286	0.685714	0.4	0.514286	0.633333	0.4
	50	0.657143	0.657143	0.6	0.657143	0.8	0.457143	0.733333	0.533333
	60	0.628571	0.6	0.571429	0.628571	0.571429	0.485714	0.633333	0.666667
	70	0.6	0.6	0.542857	0.457143	0.514286	0.542857	0.6	0.7
	80	0.6	0.742857	0.514286	0.6	0.742857	0.571429	0.766667	0.533333
	90	0.571429	0.628571	0.685714	0.571429	0.571429	0.542857	0.666667	0.633333
	100	0.6	0.628571	0.342857	0.542857	0.771429	0.685714	0.566667	0.733333
	110	0.571429	0.657143	0.571429	0.485714	0.571429	0.514286	0.566667	0.633333
	120	0.6	0.571429	0.514286	0.485714	0.657143	0.485714	0.6	0.566667
		Attraction index
	Time (s)	Tmem63KO/Tmem63KO
	10	0.0666667	0.0666667	0.1	0	0.0333333	0.0666667	0.133333	0.1	0.1	0.1	0.0666667	0.1
	20	0.1	0.0666667	0.1	0	0.1	0.2	0.133333	0.1	0.1	0.1	0.0666667	0.1
	30	0.166667	0.2	0.333333	0.1	0.2	0.333333	0.266667	0.3	0.0666667	0.133333	0.133333	0.3
	40	0.233333	0.366667	0.333333	0.1	0.466667	0.333333	0.4	0.333333	0.266667	0.333333	0.3	0.366667
	50	0.2	0.366667	0.333333	0.166667	0.233333	0.433333	0.533333	0.366667	0.233333	0.3	0.3	0.433333
	60	0.333333	0.333333	0.366667	0.233333	0.3	0.333333	0.4	0.266667	0.333333	0.3	0.3	0.266667
	70	0.4	0.4	0.4	0.266667	0.4	0.366667	0.366667	0.4	0.4	0.366667	0.266667	0.4
	80	0.3	0.333333	0.366667	0.3	0.4	0.5	0.433333	0.233333	0.3	0.333333	0.233333	0.366667
	90	0.233333	0.333333	0.4	0.233333	0.3	0.433333	0.466667	0.266667	0.3	0.2	0.333333	0.4
	100	0.2	0.333333	0.4	0.3	0.333333	0.5	0.333333	0.233333	0.4	0.2	0.3	0.3
	110	0.3	0.366667	0.366667	0.333333	0.366667	0.333333	0.4	0.366667	0.4	0.366667	0.233333	0.433333
	120	0.366667	0.333333	0.3	0.3	0.3	0.4	0.333333	0.4	0.433333	0.233333	0.266667	0.366667
Fig. 4d
		Attraction index
	Time (s)	UAS Ctrl: Tmem63KO;UAS-DmTMEM63/+
	10	0.133333	0.0666667	0.0333333	0.133333	0.166667	0.166667	0.1	0.1	0.133333
	20	0.133333	0.0666667	0.0333333	0.133333	0.233333	0.2	0.133333	0.1	0.133333
	30	0.166667	0.2	0.1	0.233333	0.2	0.166667	0.2	0.2	0.3
	40	0.233333	0.1	0.133333	0.3	0.0666667	0.166667	0.266667	0.466667	0.366667
	50	0.333333	0.4	0.133333	0.4	0.133333	0.266667	0.466667	0.433333	0.3
	60	0.366667	0.466667	0.166667	0.333333	0.333333	0.333333	0.5	0.333333	0.4
	70	0.266667	0.4	0.266667	0.333333	0.3	0.366667	0.466667	0.4	0.366667
	80	0.4	0.5	0.3	0.333333	0.266667	0.266667	0.433333	0.433333	0.266667
	90	0.366667	0.533333	0.333333	0.433333	0.266667	0.266667	0.4	0.333333	0.3
	100	0.3	0.4	0.3	0.433333	0.333333	0.2	0.433333	0.2	0.266667
	110	0.333333	0.433333	0.233333	0.3	0.4	0.366667	0.466667	0.333333	0.233333
	120	0.366667	0.266667	0.266667	0.433333	0.3	0.3	0.333333	0.3	0.3
		Attraction index
	Time (s)	DmTMEM63 rescue: Tmem63KO;UAS-DmTMEM63/Or42b-Gal4
	10	0.166667	0.12	0.1	0.166667	0.2	0.04	0.12	0.16	0.16	0.08	0.16
	20	0.233333	0.16	0.133333	0.3	0.36	0.04	0.12	0.16	0.16	0.16	0.2
	30	0.366667	0.32	0.3	0.433333	0.44	0.24	0.32	0.32	0.44	0.32	0.32
	40	0.433333	0.52	0.433333	0.366667	0.52	0.52	0.48	0.48	0.4	0.4	0.4
	50	0.6	0.6	0.466667	0.5	0.68	0.44	0.48	0.52	0.44	0.4	0.4
	60	0.5	0.6	0.466667	0.433333	0.72	0.56	0.48	0.6	0.48	0.56	0.48
	70	0.433333	0.76	0.6	0.466667	0.64	0.52	0.6	0.4	0.6	0.48	0.6
	80	0.6	0.6	0.633333	0.666667	0.8	0.64	0.48	0.56	0.6	0.52	0.68
	90	0.533333	0.68	0.633333	0.566667	0.64	0.6	0.6	0.56	0.68	0.56	0.72
	100	0.5	0.76	0.7	0.533333	0.68	0.64	0.4	0.52	0.48	0.56	0.72
	110	0.5	0.64	0.7	0.6	0.68	0.6	0.48	0.6	0.52	0.6	0.6
	120	0.566667	0.6	0.566667	0.6	0.6	0.52	0.52	0.56	0.48	0.56	0.64
		Attraction index
	Time (s)	HsTMEM63 rescue: Tmem63KO;UAS-HsTMEM63B/Or42b-Gal4
	10	0.266667	0.166667	0.266667	0.1	0.0666667	0.2	0.2	0.166667	0.2	0.0666667	0.1
	20	0.266667	0.166667	0.3	0.1	0.0666667	0.166667	0.133333	0.166667	0.2	0.133333	0.133333
	30	0.466667	0.333333	0.466667	0.333333	0.333333	0.333333	0.433333	0.266667	0.233333	0.2	0.2
	40	0.533333	0.466667	0.6	0.5	0.366667	0.4	0.633333	0.266667	0.366667	0.166667	0.5
	50	0.5	0.433333	0.7	0.466667	0.466667	0.366667	0.633333	0.366667	0.366667	0.3	0.466667
	60	0.6	0.733333	0.633333	0.6	0.533333	0.566667	0.566667	0.433333	0.5	0.466667	0.433333
	70	0.666667	0.6	0.666667	0.533333	0.466667	0.433333	0.6	0.566667	0.466667	0.433333	0.5
	80	0.733333	0.7	0.633333	0.6	0.6	0.5	0.566667	0.566667	0.566667	0.466667	0.533333
	90	0.6	0.566667	0.666667	0.6	0.533333	0.533333	0.566667	0.6	0.566667	0.6	0.566667
	100	0.633333	0.633333	0.633333	0.5	0.5	0.5	0.633333	0.5	0.566667	0.533333	0.566667
	110	0.633333	0.566667	0.633333	0.466667	0.6	0.566667	0.5	0.533333	0.5	0.5	0.566667
	120	0.633333	0.533333	0.7	0.566667	0.6	0.5	0.6	0.5	0.533333	0.533333	0.533333
Fig. 4e
			Probability
			Control			Tmem63KO			DmTMEM63 rescue			HsTMEM63B rescue
Distance to moist center (mm)			0-10 s	80-90 s		0-10 s	80-90 s		0-10 s	80-90 s		0-10 s	80-90 s
	1.25		0.04698	0.02481		0.02959	0.01955		0.03658	0.00641		0.02936	0.02052
	3.75		0.05943	0.13442		0.07241	0.0441		0.09264	0.20157		0.06194	0.11044
	6.25		0.06	0.20177		0.08636	0.13479		0.12202	0.19629		0.08632	0.18618
	8.75		0.08773	0.20218		0.07072	0.12935		0.08784	0.17277		0.11312	0.19225
	11.25		0.08292	0.19809		0.0541	0.05292		0.04227	0.14227		0.06666	0.16336
	13.75		0.02604	0.09748		0.04325	0.06497		0.04047	0.05346		0.03555	0.07493
	16.25		0.04585	0.02904		0.03128	0.0391		0.03643	0.05417		0.05656	0.04077
	18.75		0.03226	0.02495		0.0248	0.03543		0.03553	0.03108		0.08093	0.06089
	21.25		0.04754	0.01404		0.02564	0.01837		0.06266	0.01668		0.0975	0.02606
	23.75		0.02901	0.00941		0.03184	0.02117		0.02743	0.00513		0.04619	0.00203
	26.25		0.02929	0.00859		0.05664	0.02763		0.03808	0.00513		0.03138	0.0023
	28.75		0.02858	0.01377		0.0379	0.01999		0.06446	0.0114		0.04565	0.00581
	31.25		0.06707	0.01022		0.10383	0.04351		0.04602	0.00998		0.03205	0.02457
	33.75		0.04953	0.00245		0.10566	0.06115		0.02863	0.01226		0.04242	0.01107
	36.25		0.08547	0.00532		0.08087	0.09364		0.03358	0.00927		0.04026	0.00918
	38.75		0.07556	0.00627		0.04339	0.0879		0.04392	0.01354		0.08793	0.01931
	41.25		0.0508	0.01063		0.04086	0.04807		0.09159	0.01825		0.00835	0.02835
	43.75		0.0808	0.00654		0.05269	0.04248		0.06985	0.03977		0.02276	0.02201
	46.25		0.01514	0		0.00817	0.01588		0	0.000570207		0.01508	0
Fig. 4f
	Attraction index (Plateau phase)
	W1118	Tmem63KO	Df/+	Tmem63KO/+	Tmem63KO/Df	Ir25a2	Ir68aMB	Tmem63KO; Ir68aMB
	0.666667	0.28	0.571429	0.588571	0.377143	0.433333	0.44	0.133333
	0.525	0.34	0.664286	0.645714	0.273333	0.411111	0.375758	0.176
	0.666667	0.366667	0.535714	0.525714	0.36	0.353333	0.426667	0.12
	0.533333	0.293333	0.621429	0.537143	0.388571	0.34	0.4	0.152
	0.575	0.34	0.521429	0.662857	0.34	0.426667	0.38	0.093333
	0.658333	0.433333	0.635714	0.56	0.337143	0.366667	0.337143	0.16
	0.708333	0.393333	0.675	0.633333	0.291429	0.315	0.353333
	0.591667	0.3	0.558333	0.62	0.32
	0.666667	0.366667	0.608333		0.297143
	0.65	0.266667			0.272
	0.616667	0.273333
	0.633333	0.373333
	0.583333
	0.6
Fig. 4g
	Attraction index (Plateau phase)
	Tmem63KO; Or42b-Gal4/+	Tmem63KO; UAS-DmTMEM63/+	Tmem63KO; Or42b-Gal4/UAS-DmTMEM63	Tmem63KO; UAS-HsTMEM63B/+	Tmem63KO; Or42b-Gal4/UAS-HsTMEM63B
	0.366667	0.353333	0.54	0.286667	0.646667
	0.3	0.426667	0.656	0.38	0.6
	0.34	0.286667	0.646667	0.3	0.653333
	0.266667	0.386667	0.593333	0.326667	0.546667
	0.286667	0.313333	0.68	0.3	0.566667
	0.286667	0.28	0.6	0.36	0.52
	0.4	0.413333	0.496	0.326667	0.573333
	0.266667	0.32	0.56	0.286667	0.54
	0.313333	0.273333	0.552	0.306667	0.546667
	0.36		0.56	0.246667	0.526667
			0.672	0.34	0.553333
				0.353333

## Sheet: Fig. 4b raw data
FlyTracker data
		Control (25 flies,~300 points per fly)				Tmem63KO (25 flies,~300 points per fly)				DmTMEM63 rescue (25 flies,~300 points per fly)				HsTMEM63B rescue (25 flies,~300 points per fly)
		pos x	pos y			pos x	pos y			pos x	pos y			pos x	pos y
		60.71	37.115			57.2678	23.9539			8.775	49.855			58.8905	37.3475
		60.5006	37.7361			57.4113	23.9688			8.74714	49.7776			58.8432	37.3622
		60.385	38.155			57.6242	23.9132			9.10317	49.8883			58.9864	37.3983
		60.2406	38.5161			57.3642	23.9268			9.13514	49.9622			59.3085	37.5102
		60.1064	38.9721			57.2342	23.8311			9.04129	49.9745			59.6903	37.5538
		59.9764	39.3621			57.0375	23.6879			8.99786	49.9664			59.85	37.5773
		59.8	39.975			57.3993	23.9417			8.96567	49.9417			59.7624	37.5943
		59.5237	40.56			57.1881	23.5857			8.91129	49.8697			59.5091	37.6375
		59.384	40.846			56.3198	22.9829			8.91129	49.8697			59.4906	37.6471
		59.1295	41.5042			56.0749	22.7382			8.91129	49.8697			59.5282	37.6392
		58.9995	41.8395			55.7677	22.3258			8.91129	49.8697			59.668	37.736
		58.7777	42.38			55.3267	21.7036			8.91129	49.8697			59.8916	37.7725
		58.565	42.705			54.9553	21.2355			8.94214	49.9107			60.0527	37.931
		58.214	43.316			54.3805	20.4654			8.8972	49.8784			60.0926	37.9109
		57.954	43.784			53.9417	19.8838			8.86786	49.8364			60.0547	37.9853
		57.694	44.226			53.4854	19.293			8.7672	49.7484			60.0537	38.0217
		57.356	44.7668			53.0018	18.6665			8.71	49.66			60.0695	38.0131
		57.2921	44.8879			52.425	18.0225			8.74	49.71			60.09	37.9955
		57.2244	44.9881			51.7841	17.4409			8.6372	49.6184			60.1263	38.0295
		57.267	44.8697			51.1888	16.8792			8.67389	49.6961			59.9705	38.0962
		57.3415	44.8003			50.6214	16.2651			8.57409	49.5359			60.1134	37.9916
		57.3221	44.8421			49.8959	15.73			8.437	49.4			60.1314	37.9383
		57.2953	44.876			49.335	15.1017			8.25783	49.1965			60.1351	37.9146
		57.2737	44.8717			48.667	14.607			8.22	49.13			60.1546	37.9535
		57.1731	45.0114			48.0567	14.1093			8.22	49.13			60.1695	37.9013
		57.135	45.11			47.2355	13.6695			8.2	49.11			60.1557	37.8886
		57.0652	45.1919			46.4457	13.1657			8.02389	48.8872			60.1654	37.9059
		57.017	45.24			45.5376	12.7747			7.89043	48.75			60.1519	37.9041
		57.017	45.24			44.8311	12.5675			7.83714	48.6633			60.1232	37.9147
		57.017	45.24			44.1159	12.3908			7.605	48.425			60.1409	37.9899
		57.017	45.24			43.24	12.27			7.605	48.425			60.1756	38.0267
		57.017	45.24			42.6598	12.2222			7.51214	48.295			60.2582	38.1855
		56.979	45.2833			41.9385	12.1496			7.36125	48.0919			60.3176	38.2327
		57.017	45.24			41.1171	12.1908			7.32333	47.97			60.3716	38.3097
		56.9735	45.2987			40.742	12.2876			7.28	47.825			60.3137	38.4175
		56.9534	45.3252			40.8014	12.2177			7.1695	47.775			60.2501	38.4628
		56.9534	45.3252			40.7593	12.3587			7.13375	47.6992			60.2065	38.4768
		56.9534	45.3252			40.7277	12.3123			7.13375	47.6992			60.1708	38.4822
		56.9534	45.3252			40.7022	12.3602			7.0512	47.5748			60.1789	38.4807
		56.9493	45.3421			40.613	12.5402			6.955	47.45			60.1682	38.4807
		56.9493	45.3421			40.5886	12.8596			6.85941	47.32			60.1771	38.5634
		56.9493	45.3421			40.6433	13.3267			6.864	47.255			60.1783	38.5691
		56.9534	45.3252			40.5103	13.9291			6.86242	47.1191			60.1811	38.5333
		56.9316	45.3281			40.378	14.4894			6.76929	47.06			60.1898	38.5756
		56.9316	45.3281			40.196	15.0949			6.64444	46.7952			60.1889	38.5656
		56.9534	45.3252			39.9353	15.6722			6.59148	46.7759			60.1396	38.505
		56.94	45.331			39.8144	16.1085			6.54333	46.6796			60.1388	38.4776
		56.9534	45.3252			39.5644	16.7383			6.344	46.475			60.2224	38.5682
		57.0341	45.2086			39.1671	17.3309			N/A	N/A			60.2496	38.6016
		57.1448	45.047			38.7833	17.9653			5.80273	45.63			60.2387	38.5975
		57.2718	44.8671			38.3114	18.6216			5.82706	45.5918			60.2048	38.6009
		57.51	44.4533			37.6694	19.4006			5.75611	45.5			60.2333	38.6117
		57.6438	44.2045			36.8898	20.0593			5.72	45.37			60.2792	38.7429
		57.8115	43.9111			36.04	20.6967			5.76952	45.3948			60.2437	38.7263
		57.9963	43.5825			35.261	21.2395			5.68286	45.3019			60.2325	38.7225
		58.162	43.277			34.3239	21.7494			5.68286	45.3019			60.2465	38.7339
		58.3236	42.9279			33.4148	22.2107			5.525	45.11			60.2065	38.7535
		58.4061	42.8639			32.5267	22.74			5.525	45.11			60.0826	38.5677
		58.4164	42.8721			31.7922	22.8704			5.61294	45.24			60.1361	38.4977
		58.37	42.9			30.7543	23.1214			5.59	45.24			60.1506	38.4532
		58.4061	42.8639			29.7604	23.4385			5.59	45.175			60.1509	38.4811
		58.4061	42.8639			28.7878	23.7804			5.6875	45.2617			60.1783	38.5717
		58.4061	42.8639			27.7821	24.05			5.68286	45.3019			60.1223	38.5313
		58.4061	42.8639			26.8365	24.2761			5.68286	45.3019			60.133	38.6357
		58.4061	42.8639			25.74	24.44			5.72	45.37			60.0694	38.5839
		58.422	42.8307			24.6798	24.6278			5.71278	45.3772			60.0374	38.5925
		58.4061	42.8639			23.5778	24.6655			5.6745	45.305			60.0397	38.689
		58.4061	42.8639			22.5993	24.5759			5.72	45.37			60.0563	38.7047
		58.4061	42.8639			21.6346	24.388			5.71	45.44			60.0657	38.7882
		58.3929	42.8618			20.8245	24.1138			5.73625	45.5081			60.061	38.802
		58.3929	42.8618			19.4025	23.5056			5.72	45.5			60.0393	38.8562
		58.3929	42.8618			18.5033	23.0804			5.71278	45.3772			60.0308	38.9119
		58.3929	42.8618			17.6623	22.6673			5.71	45.44			60.0432	38.92
		58.3929	42.8618			16.6259	22.0491			5.72	45.5			60.0911	39.1189
		58.3929	42.8618			15.7383	21.3587			5.785	45.63			60.0911	39.1114
		58.3929	42.8618			14.872	20.7624			5.71	45.44			60.0769	39.1128
		58.3929	42.8618			14.1107	20.1585			5.785	45.63			60.0837	39.1049
		58.37	42.9			13.6048	19.4717			5.785	45.63			60.0349	39.0113
		58.3929	42.8618			13.3006	18.5277			5.72	45.5			60.1032	39.1158
		58.422	42.8307			13.1023	17.6357			5.72	45.5			60.0837	39.0572
		58.37	42.9			12.909	16.7648			5.72	45.5			60.0629	38.9068
		58.3929	42.8618			12.8833	15.9422			5.73733	45.4393			60.0273	38.9097
		58.3929	42.8618			13.0024	15.6265			5.72	45.435			60.0429	38.9657
		58.3929	42.8618			13.0319	15.5818			5.655	45.37			60.0771	39.0049
		58.37	42.9			13.0551	15.4898			5.72	45.37			60.0784	39.0135
		58.422	42.8307			13.2509	15.6137			5.72	45.37			60.0772	39.0642
		58.3929	42.8618			13.2143	15.7156			5.73	45.43			60.0089	39.0281
		58.4159	42.8694			13.1079	15.5917			5.59	45.24			60.0261	39.0457
		58.422	42.8307			12.7654	15.4383			N/A	N/A			60.0121	39.0499
		58.3781	42.8675			12.5171	15.3734			N/A	N/A			60.0936	39.1754
		58.37	42.9			12.3987	15.2506			5.525	45.11			60.1071	39.1729
		58.3929	42.8618			12.1976	15.0576			5.525	45.11			60.1265	39.1904
		58.3929	42.8618			11.9841	14.8633			N/A	N/A			60.1532	39.1915
		58.3929	42.8618			11.6946	14.7875			5.395	44.85			60.1445	39.1819
		58.3929	42.8618			11.4524	14.6219			5.395	44.85			60.1321	39.1874
		58.3929	42.8618			11.4045	14.495			5.395	44.85			60.1529	39.2086
		58.3929	42.8618			11.31	14.235			5.395	44.85			60.1378	39.2148
		58.3929	42.8618			11.1559	14.04			5.395	44.85			60.1156	39.2237
		58.3929	42.8618			11.0916	13.5772			5.50767	44.8673			60.1503	39.2621
		58.383	42.9			11.0139	13.2961			5.43292	44.8554			60.1172	39.2749
		58.3781	42.8675			11.0443	12.757			5.35294	44.72			60.096	39.2767
		58.318	42.9693			11.2686	12.2495			5.28895	44.6447			60.0874	39.36
		58.3781	42.8675			11.375	11.765			5.47268	44.5995			61.44	39.48
		58.3781	42.8675			11.635	11.375			5.56111	44.6362			61.32	39.72
		58.383	42.9			11.8127	10.8507			6.02789	45.37			N/A	N/A
		58.37	42.9			11.96	10.595			5.92222	45.3507			61.32	39.96
		58.3929	42.8618			11.57	10.66			5.84536	45.3329			61.32	40.08
		58.4061	42.8639			11.8589	10.5878			5.84581	45.2861			60.1604	40.1838
		58.3929	42.8618			11.843	10.543			5.75152	45.1888			60.2064	40.237
		58.4061	42.8639			11.7	10.53			5.66704	45.0763			60.2221	40.3525
		58.34	42.93			11.7	10.53			5.545	44.945			60.2726	40.3863
		58.37	42.9			N/A	N/A			5.30679	44.3393			60.3369	40.4675
		58.3929	42.8618			11.7	10.4			N/A	N/A			60.3427	40.6004
		58.3929	42.8618			11.83	10.27			7.96421	46.5468			60.36	40.6911
		58.3929	42.8618			11.765	10.27			8.39429	46.8371			60.3795	40.7384
		58.37	42.9			12.6768	9.88			8.41286	46.8232			60.396	40.7496
		58.38	42.93			12.7434	9.81842			8.30796	46.8843			60.3327	40.7313
		58.37	42.9			12.9702	9.70937			8.30796	46.9059			60.4012	40.703
		58.34	42.93			13.0922	9.54673			8.32709	46.9016			60.4206	40.8583
		58.3781	42.8675			13.1153	9.60038			8.30074	46.8963			60.4262	40.72
		58.34	42.93			13.0442	9.6512			8.27017	46.8585			60.476	40.7852
		58.37	42.9			12.997	9.77068			8.2887	46.8169			60.4636	40.7709
		58.37	42.9			13.0531	9.77918			8.28807	46.8114			60.4523	40.8171
		58.37	42.9			12.9636	9.8722			8.21407	46.8313			60.4396	40.8121
		58.37	42.9			13.0031	9.83048			8.21836	46.8236			60.4335	40.8194
		58.37	42.9			12.92	9.845			8.21836	46.8236			60.4055	40.8234
		58.37	42.9			12.7909	9.82348			8.19228	46.8342			60.4136	40.8551
		58.34	42.93			12.7605	9.84579			8.19473	46.878			60.4369	40.8903
		58.331	42.991			12.593	9.94217			7.96714	47.0345			60.409	40.9213
		58.331	42.991			12.675	10.075			8.0158	46.9326			60.4127	40.9516
		58.37	42.9			12.3673	10.2007			7.9217	46.8885			60.3691	40.9813
		58.331	42.991			12.415	10.465			7.9269	46.8433			60.3574	40.9864
		58.38	42.93			12.35	10.595			7.80382	46.7159			60.3586	40.9493
		58.38	42.93			12.285	10.725			7.89667	46.5933			60.3365	41.0217
		58.38	42.93			12.025	10.5661			7.73333	46.44			60.3326	41.0752
		58.38	42.93			11.885	10.565			7.904	45.9615			60.3276	41.0467
		58.34	42.93			11.7289	10.5781			7.71875	46.28			60.3196	41.1006
		58.3929	42.8618			11.605	10.795			8.23469	46.8853			60.3341	41.0768
		58.37	42.9			11.3781	10.8705			8.07054	46.8176			60.3147	41.1107
		58.3929	42.8618			11.11	11.085			8.03029	46.6663			60.3191	41.1297
		58.37	42.9			10.92	11.1991			8.02389	46.7892			60.2869	41.131
		58.38	42.93			10.6977	11.419			7.96545	46.9773			60.2629	41.1086
		58.3527	42.9693			10.6832	11.4679			7.8197	47.1506			60.2667	41.1382
		58.331	42.991			10.6734	11.5924			7.77706	47.2971			60.2637	41.04
		58.331	42.991			10.5257	11.7087			7.865	47.4139			60.2629	41.1303
		58.38	42.93			10.1888	11.9925			7.91917	47.4464			60.2724	41.1696
		58.37	42.9			10.0016	12.0019			7.878	47.4129			60.2242	41.2097
		58.318	42.9693			9.91355	12.1613			7.81147	47.3276			60.2317	41.2574
		58.34	42.93			9.88542	12.3283			7.78917	47.3236			60.1964	41.2745
		58.331	42.991			9.763	12.311			7.78818	47.3476			60.2018	41.4422
		58.331	42.991			9.39575	12.3598			7.78818	47.3476			60.1635	41.5187
		58.331	42.991			9.34632	12.4424			7.81083	47.3236			60.1005	41.293
		58.331	42.991			9.36	12.5374			7.84875	47.2997			60.2145	41.4473
		58.3624	42.9994			9.465	12.515			7.8	47.346			60.0857	41.2819
		58.305	43.03			9.685	12.48			7.75069	47.3872			60.1043	41.223
		58.318	42.9693			9.685	12.545			7.75667	47.4338			60.0189	41.5621
		58.318	42.9693			9.75	12.87			7.75667	47.4338			60.0699	41.6809
		58.318	42.9693			9.85174	12.6496			7.75667	47.4338			60.12	41.7464
		58.318	42.9693			9.9255	12.5645			7.73783	47.5009			60.0677	41.76
		58.318	42.9693			10.0224	12.5481			7.8416	47.58			60.0544	41.8192
		58.3556	42.9072			9.83966	12.5786			7.82708	47.6125			60.0737	41.8337
		58.318	42.9693			9.75464	12.5171			7.80839	47.6639			60.96	41.4
		58.318	42.9693			9.61606	12.4603			8.294	47.9856			59.9953	41.5262
		58.305	43.03			9.59771	12.506			8.151	47.9137			60.96	41.52
		58.318	42.9693			9.5875	12.5017			8.08516	47.8777			N/A	N/A
		58.318	42.9693			9.57667	12.4918			8.06	47.84			N/A	N/A
		58.318	42.9693			9.57531	12.5044			7.995	47.8238			N/A	N/A
		58.318	42.9693			9.58148	12.5619			8.02226	47.8652			N/A	N/A
		58.3318	42.9994			9.48071	12.61			7.969	47.931			N/A	N/A
		58.3318	42.9994			9.4172	12.6568			8.00429	47.9793			N/A	N/A
		58.318	42.9693			9.31667	12.6642			7.94773	47.9405			N/A	N/A
		58.3318	42.9994			9.3275	12.74			7.91375	47.9267			N/A	N/A
		58.3318	42.9994			9.38708	12.8375			8.005	47.98			N/A	N/A
		58.3236	43.0579			9.44357	12.8979			7.975	48.015			N/A	N/A
		58.3236	43.0579			9.321	12.961			7.97333	47.9862			N/A	N/A
		58.3236	43.0579			9.425	13			7.93	47.905			N/A	N/A
		58.3236	43.0579			9.62	13			7.852	47.788			58.215	19.92
		58.3824	42.9681			N/A	N/A			7.80788	47.7809			58.2	19.9314
		58.3905	42.9958			N/A	N/A			7.7584	47.7516			58.2733	20.0733
		58.3772	42.9939			N/A	N/A			7.7584	47.7516			58.44	20.28
		58.37	42.965			13.6424	11.0653			7.71931	47.7728			58.68	20.82
		58.3483	42.9939			14.0674	10.9679			7.74944	47.7606			58.92	21.24
		58.37	42.965			14.5492	9.48188			7.53519	47.6811			N/A	N/A
		58.3824	42.9681			14.4566	9.70273			7.54	47.725			59.28	22.14
		58.3538	43.03			15.3725	9.23			7.42529	47.6565			59.46	22.32
		58.37	42.965			N/A	N/A			7.36543	47.5429			59.7138	23.0585
		58.37	42.965			N/A	N/A			7.36543	47.5429			59.88	23.52
		58.3318	42.9994			N/A	N/A			7.33735	47.5494			59.94	23.64
		58.318	42.9693			23.3372	10.7987			7.345	47.6277			59.9829	23.7543
		58.3471	42.9382			23.4528	11.1122			7.43516	47.6513			60.033	23.958
		58.3318	42.9994			23.2813	11.1159			7.33871	47.6135			60.11	24.205
		58.305	43.03			23.1487	11.2181			7.28448	47.5307			60.3225	24.69
		58.3318	42.9994			23.0891	11.2538			7.30844	47.5109			60.48	25.2
		58.3318	42.9994			23.1128	11.2673			7.40278	47.5692			60.48	25.2
		58.3556	42.9072			23.1128	11.2673			7.35222	47.5403			60.48	25.1714
		58.37	42.9			23.0917	11.2784			7.28	47.5548			60.6	25.6867
		58.3563	42.9684			23.0635	11.2928			7.20778	47.4741			60.695	25.985
		58.3527	42.9693			23.0635	11.2928			7.12214	47.4779			60.8448	26.6208
		58.318	42.9693			23.0604	11.2887			7.10667	47.4175			N/A	N/A
		58.305	43.03			23.01	11.3852			7.175	47.515			N/A	N/A
		58.3236	43.0579			23.0138	11.4706			7.215	47.515			61.08	27.24
		58.305	43.03			23.0061	11.4715			7.15481	47.4789			N/A	N/A
		58.318	42.9693			22.926	11.504			7.15	47.385			N/A	N/A
		58.318	42.9693			22.816	11.55			7.163	47.3677			N/A	N/A
		58.318	42.9693			22.776	11.586			7.38969	47.6288			N/A	N/A
		58.318	42.9693			22.7248	11.5973			7.33735	47.6144			N/A	N/A
		58.305	43.03			22.67	11.7			7.305	47.665			N/A	N/A
		58.3236	43.0579			22.6728	11.6939			7.20778	47.6041			N/A	N/A
		58.318	42.9693			22.6606	11.7061			7.13556	47.5126			N/A	N/A
		58.318	42.9693			22.6678	11.6828			7.124	47.554			N/A	N/A
		58.3556	42.9072			22.6704	11.6767			7.12045	47.6214			N/A	N/A
		58.3624	42.9153			22.6588	11.6884			7.18957	47.6648			N/A	N/A
		58.305	43.03			22.6713	11.6634			7.1604	47.6424			N/A	N/A
		58.305	43.03			22.6456	11.667			7.13304	47.6196			N/A	N/A
		58.318	42.9693			22.64	11.664			7.15	47.71			N/A	N/A
		58.2859	42.9994			22.6072	11.6808			7.22526	47.7989			N/A	N/A
		58.318	42.9693			22.6095	11.6853			7.32952	47.9019			N/A	N/A
		58.318	42.9693			22.5834	11.6878			7.35526	47.9289			61.8	32.4
		58.2679	43.0579			N/A	N/A			7.41	48.035			61.92	32.46
		58.2859	42.9994			N/A	N/A			7.38706	48.0618			60.2292	32.3231
		58.3245	42.939			N/A	N/A			7.29625	47.97			60.1033	32.2891
		58.2679	43.0579			17.3626	29.9743			7.24389	47.8761			60.0663	32.1411
		58.2679	43.0579			17.3453	29.7993			7.085	47.71			60.0711	32.1141
		58.318	42.9693			17.4128	29.6761			7.04294	47.6182			60.1457	32.2251
		58.305	43.03			17.4038	29.4342			7.02	47.58			60.255	32.3081
		58.305	43.03			17.3579	29.1433			6.97273	47.58			60.4817	32.1429
		58.2679	43.0579			17.5104	28.7601			N/A	N/A			60.492	32.2728
		58.2679	43.0579			17.5797	28.3289			6.825	47.385			60.4979	32.3872
		58.2679	43.0579			17.6009	27.8275			6.825	47.385			60.5133	32.3956
		58.305	43.03			17.566	27.244			6.825	47.385			60.54	32.46
		58.2679	43.0579			17.6471	26.5807			6.825	47.385			60.484	32.434
		58.2679	43.0579			17.5816	26.1968			6.825	47.385			60.5143	32.46
		58.318	42.9693			17.5584	26.0456			6.825	47.385			60.5252	32.5515
		58.305	43.03			17.5465	26.0693			6.825	47.385			60.5618	32.5655
		58.305	43.03			17.5309	26.0815			6.84357	47.2921			60.6135	32.5258
		58.318	42.9693			N/A	N/A			6.79611	47.2261			60.6503	32.5335
		58.305	43.03			N/A	N/A			6.89722	47.3561			60.684	32.502
		58.305	43.03			18.2228	18.2707			6.84357	47.2921			60.6869	32.491
		58.305	43.03			18.1501	18.0433			6.89722	47.3561			60.7292	32.3686
		58.305	43.03			18.1324	17.9625			6.955	47.45			60.7533	32.3517
		58.2679	43.0579			18.1139	17.9488			7.01	47.61			60.7695	32.3314
		58.305	43.03			18.1085	17.9308			7.12214	47.7379			60.7582	32.2691
		58.305	43.03			18.0888	17.9075			7.16	47.81			60.8293	32.194
		58.305	43.03			N/A	N/A			7.28	48.035			60.8911	32.1816
		58.292	43.0907			N/A	N/A			7.28	48.035			60.8741	32.0643
		58.318	42.9693			17.5276	11.7852			7.345	48.1			60.9049	32.0205
		58.4164	42.8721			17.6526	11.7582			7.32727	48.1			60.7259	32.1053
		58.4536	42.7979			17.7984	11.5353			7.40278	48.1072			60.7754	31.9338
		58.68	42.32			17.9037	10.657			7.40278	48.1072			60.9064	31.7411
		58.7829	42.0818			17.8626	10.3143			7.40278	48.1072			61.1725	31.64
		58.8738	41.86			17.8807	10.188			7.42733	48.1693			61.0948	31.4833
		58.9395	41.7362			18.005	9.763			7.41	48.165			61.764	32.244
		59.0107	41.6279			17.9305	9.37268			7.42733	48.1693			60.3963	32.5121
		59.085	41.47			17.8553	9.17558			7.42733	48.1693			59.9864	32.7505
		59.215	41.145			17.6367	9.07472			7.42733	48.1693			59.9513	33.0591
		59.358	40.8893			17.5595	8.98902			7.42733	48.1693			60.3439	33.806
		59.41	40.82			17.5047	8.76744			7.41	48.165			60.7082	33.7493
		59.41	40.82			17.382	8.70366			7.42733	48.1693			60.6962	33.9681
		59.4564	40.6621			17.2695	8.47053			7.41	48.165			61.1546	33.1412
		59.5562	40.43			17.2695	8.34053			7.371	48.139			61.0974	33.0958
		59.6236	40.3279			17.0333	8.27775			13.585	51.805			61.1148	32.9323
		59.64	40.2			16.6833	8.13333			13.6013	52.2112			61.1174	32.7068
		59.64	40.2			16.5559	7.97588			13.65	52.195			61.1625	32.5532
		59.605	40.3			16.4177	7.93419			13.6964	52.2321			61.1861	32.3196
		59.67	40.17			16.12	7.8728			13.78	52.26			61.2529	32.1153
		N/A	N/A			15.6854	7.95229			14.131	52.611			61.3408	31.8577
		N/A	N/A			15.7579	8.60786			13.78	51.285			61.3015	31.635
		N/A	N/A			15.509	8.554			14.43	50.895			61.2804	31.5147
		N/A	N/A			15.5111	8.52526			15.1182	51.4494			61.3303	31.3611
		N/A	N/A			15.45	8.545			15.7612	50.4868			61.2815	31.0998
		N/A	N/A			15.3715	8.54061			16.1377	50.8005			61.2873	30.9578
		N/A	N/A			15.3214	8.5831			16.2818	50.3793			61.3555	30.7739
		N/A	N/A			15.2162	8.61095			16.181	50.1031			61.3771	30.5729
		N/A	N/A			14.989	8.5852			16.705	50.7247			61.3345	30.4246
		N/A	N/A			14.9279	8.60943			17.2809	51.1242			61.3552	30.2288
		N/A	N/A			14.747	8.61193			17.8416	50.8089			61.4108	30.0862
		N/A	N/A			14.6545	8.58473			17.5603	50.7949			61.4286	29.9627
		N/A	N/A			14.7488	8.6419			17.7525	50.6638			61.42	29.8145
		N/A	N/A			14.8555	8.62136			17.9203	50.5976			61.4789	29.7651
		N/A	N/A			14.8958	8.85083			18.1077	50.5304			61.4564	29.7123
		N/A	N/A			14.8709	8.87391			18.4242	50.3948			61.4447	29.6021
		N/A	N/A			14.803	8.93043			18.6471	50.308			61.492	29.364
		59.02	41.6			14.6843	8.94174			18.6379	50.3237			61.4424	29.2776
		N/A	N/A			14.3794	9.00611			18.9125	50.4125			61.3142	29.2703
		N/A	N/A			14.0559	9.17163			19.2092	50.4642			61.2544	29.1769
		N/A	N/A			13.8782	9.21673			19.2725	50.4877			61.1158	28.9216
		N/A	N/A			13.8049	9.25213			19.2698	50.4933			61.0487	28.8838
		N/A	N/A			13.7977	9.2625			19.2725	50.4877			60.9806	28.8242
		N/A	N/A			13.7136	9.28809			19.2634	50.4698			60.9658	28.8208
		N/A	N/A			13.5149	9.3702			19.2638	50.4638			60.9882	28.8106
		57.6658	41.8672			13.325	9.46292			19.266	50.3837			60.9847	28.82
		57.525	42.38			13.2695	9.49317			19.2075	50.2369			60.9887	28.805
		57.5009	42.1571			13.1888	9.54262			18.9918	50.3415			61.0345	28.8114
		57.4451	42.2166			13.2086	9.59581			19.3168	50.2627			61.0409	28.8593
		57.0567	41.8016			13.122	9.58816			19.469	50.2852			61.0353	28.8098
		59.5459	36.0307			13.1444	9.62289			19.799	50.2678			61.1729	29.0386
		59.533	36.3473			13.2155	9.63368			19.8959	50.2539			61.2388	29.07
		59.4068	36.5625			13.1611	9.71043			19.9756	50.2149			61.3984	29.0547
		59.2763	36.582			13.2026	9.66206			19.9454	50.0741			61.4114	29.1029
		59.2097	36.5546			13.1891	9.66333			20.1656	50.0552			4.20561	28.329
		59.202	36.6957			13.1891	9.66333			20.1656	50.0552			4.16343	28.2114
		58.7395	37.1458			13.1891	9.66333			20.1656	50.0552			4.21615	28.2462
		58.6972	37.2457			6.11	43.29			46.5483	33.3796			4.10788	28.1855
		58.6649	37.3512			6.071	43.199			46.4722	33.1698			4.08371	28.226
		58.5179	37.4384			6.11	43.29			46.3284	33.0593			4.09846	28.2026
		58.3587	37.553			5.85	42.9			46.2261	32.8076			4.08632	28.2328
		58.3315	37.5939			5.85	42.9			46.1419	32.4946			4.03	28.1125
		58.4834	37.5672			5.265	43.615			46.1347	32.3471			4.01489	27.997
		58.6941	37.619			N/A	N/A			46.0609	32.2623			3.93789	27.7847
		58.8775	37.0875			4.94	43.03			46.0005	32.2303			4.0161	27.5657
		59.017	36.9377			4.849	42.861			45.8729	32.0792			4.0293	27.4631
		59.1078	36.9168			4.719	42.601			45.89	32.097			4.03807	27.4901
		59.1382	36.7703			4.68	42.445			45.7567	32.01			3.99385	27.3985
		59.2288	36.5497			4.55	42.38			45.7495	31.9414			4.01589	27.0674
		59.3079	36.465			N/A	N/A			45.76	31.8057			4.07027	26.773
		59.41	36.385			4.42	42.12			45.7321	31.819			4.11106	26.6104
		59.4577	36.257			4.29	41.86			45.763	31.7926			4.17319	26.5136
		59.54	36.2205			4.225	41.665			45.9311	31.6789			4.23647	26.3318
		59.605	36.205			4.095	41.405			46.0105	31.3427			4.34235	25.98
		59.6168	36.1695			3.939	41.249			45.9581	31.0793			4.4352	25.6944
		59.631	36.14			3.9	41.08			45.9257	30.9451			4.49576	25.5576
		59.631	36.14			3.77	40.95			45.8182	30.6561			4.58	25.4156
		59.735	36.01			3.705	40.82			45.7121	30.5329			4.60598	25.1428
		59.7494	35.9739			3.53167	40.56			45.6655	30.4161			4.70327	24.8743
		59.8867	35.6272			3.51	40.365			45.6502	30.5182			4.76211	24.5217
		60.01	35.34			3.445	40.3			45.741	30.4308			4.83613	24.3316
		60.0094	35.1939			3.445	40.235			45.7727	30.4557			4.88533	24.184
		59.995	34.71			3.38	39.975			45.7676	30.4047			4.93037	24.0163
		60.06	34.5696			3.38	39.975			45.7793	30.3791			5.016	23.778
		60.1843	34.4274			3.38	39.91			45.7696	30.3141			5.05978	23.6901
		60.32	34.06			3.25	39.715			45.7011	30.2557			5.16514	23.2766
		60.32	33.8			3.12	39.65			45.5867	30.1773			5.34	23.2962
		60.3571	33.7257			3.12	39.39			45.3893	29.9794			7.27606	23.7076
		60.45	33.475			2.951	38.961			45.2684	29.7298			9.03	25.1909
		60.45	33.41			2.86	38.74			45.1478	29.5904			8.84618	22.4935
		60.45	33.345			N/A	N/A			45.0543	29.5816			9.08069	22.5548
		60.45	33.345			N/A	N/A			45.0125	29.46			9.12637	22.5812
		N/A	N/A			2.73	38.22			44.911	29.4808			9.14973	22.5834
		N/A	N/A			2.47	37.765			44.8256	29.5371			9.13929	22.5943
		N/A	N/A			2.47	37.7			44.7575	29.545			9.13418	22.5785
		N/A	N/A			2.34	37.505			44.7575	29.545			9.10316	22.5495
		N/A	N/A			14.391	49.699			44.6576	29.5854			9.08885	22.5092
		61.49	33.28			14.365	49.79			44.6086	29.7169			8.96457	22.4469
		N/A	N/A			N/A	N/A			44.6053	29.561			8.7	22.2589
		N/A	N/A			N/A	N/A			44.6829	29.4967			8.66182	22.2142
		54.9115	44.7813			14.235	49.79			44.7798	29.5152			8.52771	22.1053
		N/A	N/A			13.8273	49.1045			44.7922	29.4498			8.45891	22.0331
		N/A	N/A			14.1421	49.7436			44.7744	29.3067			8.54817	22.1958
		N/A	N/A			N/A	N/A			44.7975	29.265			8.44747	22.0484
		N/A	N/A			N/A	N/A			44.837	29.224			8.47529	22.0212
		N/A	N/A			N/A	N/A			44.8475	29.2375			8.30143	22.02
		56.8278	43.0886			N/A	N/A			44.8375	29.235			8.20916	21.9788
		57.0808	42.6021			N/A	N/A			44.8396	29.2292			8.14227	21.99
		57.2118	42.3067			N/A	N/A			44.7691	29.304			8.03087	22.0487
		57.3748	41.9676			31.551	58.539			44.7145	29.3191			7.97617	22.0672
		57.4188	41.886			N/A	N/A			44.6276	29.4002			7.88047	22.0828
		57.3996	41.9575			N/A	N/A			44.4275	29.51			7.77767	22.1386
		57.4159	41.9129			N/A	N/A			44.4321	29.5502			7.60047	22.2795
		57.4089	41.8834			33.15	58.37			44.4098	29.5395			7.54194	22.4013
		57.4159	41.9129			33.592	58.4155			44.1395	29.5826			7.26069	22.5917
		57.4293	41.8647			34.0321	58.4164			44.0126	29.6067			7.116	22.868
		57.4125	41.89			N/A	N/A			43.9902	29.507			7.0375	23.0425
		57.4287	41.8913			N/A	N/A			43.9544	29.4233			6.91546	23.1315
		57.4458	41.7631			N/A	N/A			43.875	29.289			6.75101	23.338
		57.4316	41.7891			N/A	N/A			43.7883	29.1974			6.66273	23.4695
		57.4425	41.7725			N/A	N/A			44.096	29.575			6.57474	23.5352
		57.435	41.8725			N/A	N/A			44.04	29.61			6.46537	23.4995
		57.4396	41.7784			N/A	N/A			N/A	N/A			6.13931	23.5862
		57.425	41.8925			N/A	N/A			N/A	N/A			6.075	23.643
		57.4289	41.9193			N/A	N/A			N/A	N/A			6.08047	23.7431
		57.3894	42.1386			N/A	N/A			N/A	N/A			5.98921	23.6831
		57.3797	42.1162			N/A	N/A			49.309	33.319			5.86729	23.6174
		57.3845	42.1535			N/A	N/A			49.309	33.319			5.74265	23.5995
		57.3852	42.1239			N/A	N/A			49.309	33.319			5.69714	23.5871
		57.3883	42.1783			N/A	N/A			N/A	N/A			5.63087	23.5891
		57.3783	42.1274			N/A	N/A			N/A	N/A			5.54233	23.5898
		57.3797	42.1812			N/A	N/A			49.309	33.319			5.49253	23.6154
		57.3709	42.2166			N/A	N/A			49.309	33.319			5.47704	23.5304
		57.3797	42.1812			N/A	N/A			N/A	N/A			5.4373	23.3789
		57.3659	42.1872			36.66	56.81			N/A	N/A			5.4278	23.3093
		57.3346	42.2129			35.8217	56.9083			N/A	N/A			5.43512	23.1732
		57.3387	42.2457			36.0438	56.956			N/A	N/A			5.44833	23.03
		57.3387	42.2457			36.2883	56.93			N/A	N/A			5.50479	22.7797
		57.3677	42.2206			36.5117	56.94			N/A	N/A			5.55882	22.5847
		57.3103	42.2973			37.0199	56.7878			N/A	N/A			5.61495	22.564
		57.3342	42.2794			37.3196	56.6944			N/A	N/A			5.6818	22.3564
		57.3584	42.2175			37.5667	56.6617			N/A	N/A			5.77021	22.0328
		57.3453	42.2462			37.5544	56.6869			N/A	N/A			5.92531	21.7249
		57.3342	42.2794			37.4976	56.6596			N/A	N/A			6.066	21.4812
		57.33	42.25			37.3868	56.6958			N/A	N/A			6.14312	21.3622
		57.3259	42.2744			37.4814	56.6367			N/A	N/A			6.19723	21.2566
		57.3259	42.2744			37.5982	56.68			N/A	N/A			6.23116	21.0872
		57.3178	42.3028			37.8371	56.6635			N/A	N/A			6.30989	20.9341
		57.3127	42.3063			37.881	56.6851			N/A	N/A			6.36727	20.8279
		57.3259	42.2744			38.0555	56.6986			N/A	N/A			6.52174	20.4783
		57.3342	42.2794			38.0555	56.6986			49.14	28.015			6.66706	20.2024
		57.3259	42.2744			37.9494	56.6773			N/A	N/A			6.71758	20.063
		57.3342	42.2794			37.9009	56.683			N/A	N/A			6.73113	20.061
		57.3259	42.2744			37.8123	56.7036			53.5874	35.0384			6.76824	20.0071
		57.3147	42.3074			37.6884	56.7407			53.6135	34.97			6.81111	19.99
		57.3156	42.2837			37.57	56.758			53.56	35.035			6.82075	19.9834
		57.3156	42.2837			37.4776	56.7233			53.56	35.035			6.83883	19.8548
		57.3213	42.2457			36.6646	56.6893			53.5383	34.9971			6.86851	19.8535
		57.3213	42.2457			N/A	N/A			53.56	34.9563			6.98667	19.7311
		57.3213	42.2457			N/A	N/A			53.5423	34.9877			7.00222	19.73
		57.3259	42.2744			N/A	N/A			53.5427	34.996			7.03243	19.707
		57.321	42.3128			N/A	N/A			53.56	34.9221			7.07667	19.6056
		57.3068	42.2779			N/A	N/A			53.5829	34.97			7.18718	19.3212
		57.3127	42.3063			N/A	N/A			53.495	35.1			7.25941	19.1477
		57.3127	42.3063			N/A	N/A			53.43	35.035			7.39358	18.9996
		57.3259	42.2744			N/A	N/A			53.3076	35.23			7.51294	18.7565
		57.3016	42.3394			N/A	N/A			53.2962	35.0809			7.72981	18.4517
		57.3387	42.2543			N/A	N/A			53.3633	34.9167			7.86393	18.2221
		57.3156	42.2837			N/A	N/A			53.3422	34.8541			7.94227	18.0037
		57.3213	42.2457			N/A	N/A			53.2524	34.84			7.9966	17.857
		57.33	42.25			32.37	57.33			53.248	34.8335			8.1492	17.622
		57.32	42.245			32.383	57.2997			53.2433	34.8433			8.47227	17.1205
		57.3068	42.2779			31.9853	57.2345			53.2777	34.8697			8.49169	17.0791
		57.3127	42.3063			31.5491	57.0366			53.2488	34.8912			8.58385	17.0972
		57.3127	42.3063			31.017	56.603			53.2316	34.9358			8.89179	16.9607
		57.3127	42.3063			30.5299	56.1229			53.1954	34.9637			8.78586	17.1259
		57.3031	42.3083			30.1043	55.4813			53.1917	34.97			8.86574	16.8749
		57.3127	42.3063			29.61	54.945			53.1549	35.0305			8.89895	16.8341
		57.3127	42.3063			29.0507	54.1337			53.0333	35.0833			8.95636	16.8061
		57.3127	42.3063			28.4426	53.5018			53.0195	35.0932			9.00906	16.757
		57.3259	42.2744			27.9078	52.7768			53.0527	35.0968			9.08143	16.6971
		57.3259	42.2744			27.2305	52.0677			52.9967	35.1253			9.14654	16.6165
		57.3127	42.3063			26.5566	51.4086			53.0559	35.081			9.30053	16.4581
		57.3127	42.3063			25.8267	51.0933			53.0332	35.0658			9.36835	16.3075
		57.3127	42.3063			25.1807	50.8368			53.0823	35.0578			9.48	16.1775
		57.3127	42.3063			24.6515	50.7243			53.043	35.0728			9.60588	15.8918
		57.3127	42.3063			23.9479	50.5589			53.1035	35.0214			9.73174	15.7057
		57.3127	42.3063			23.4	50.3635			52.9798	35.0524			9.78947	15.6063
		57.3127	42.3063			22.746	50.526			52.8767	35.1167			9.82154	15.5459
		57.3127	42.3063			22.0282	50.7291			52.8161	35.1325			9.82696	15.54
		57.3068	42.2779			21.3566	51.2163			52.8751	35.0778			9.79404	15.5987
		57.3068	42.2779			20.7207	51.3579			52.8362	35.0543			9.84527	15.5459
		57.3127	42.3063			20.4083	51.4533			52.6779	34.9839			9.84527	15.5459
		57.3127	42.3063			20.0316	51.6143			52.715	34.905			9.84404	15.5312
		57.321	42.3128			19.6028	51.737			52.4906	34.7771			9.85043	15.5439
		57.3127	42.3063			18.9873	51.8261			52.2964	34.658			9.8869	15.4359
		57.3127	42.3063			18.3591	51.8506			52.3561	34.6761			9.85756	15.4785
		57.3127	42.3063			17.8599	51.6207			52.3335	34.6591			9.86154	15.4323
		57.3127	42.3063			17.3615	51.376			52.1524	34.6338			9.89143	15.2971
		57.3127	42.3063			16.9481	51.1735			52.0768	34.6214			10.0133	15.15
		57.3068	42.2779			16.55	51.005			52.015	34.595			10.0119	15.1249
		57.3127	42.3063			16.397	50.9244			51.9814	34.5707			10.1117	14.9933
		57.3127	42.3063			16.3941	50.9287			52.08	34.57			10.2888	14.7958
		57.3127	42.3063			16.4276	50.8807			52.0054	34.5421			10.45	14.566
		57.3127	42.3063			16.5083	50.7945			52.0696	34.5568			10.4724	14.4971
		57.3127	42.3063			16.6343	50.6446			52.0134	34.5172			10.5995	14.3951
		57.3068	42.2779			16.653	50.3806			52.0134	34.5172			10.7613	14.1465
		57.3016	42.3394			16.6968	50.2496			52.015	34.505			10.889	14.009
		57.3068	42.2779			16.7841	50.1677			51.9497	34.4877			10.9587	13.9258
		57.304	42.3367			16.8443	50.1547			52.04	34.54			11.0347	13.8424
		57.3016	42.3394			16.8443	50.1125			52.0696	34.5568			11.1706	13.7909
		57.3016	42.3394			16.9017	50.0309			51.9832	34.4877			11.28	13.6015
		57.3127	42.3063			N/A	N/A			51.9532	34.4968			11.5039	13.4561
		57.3016	42.3394			N/A	N/A			51.9443	34.4546			11.6386	13.313
		57.2965	42.3297			20.5437	47.684			52.1589	34.5583			11.7728	13.12
		57.2965	42.3297			20.7294	47.2624			51.98	34.475			11.9068	13.0334
		57.3068	42.2779			20.8678	47.239			51.97	34.465			11.9741	12.9941
		57.3068	42.2779			20.9517	47.192			51.9188	34.4663			12.12	12.7729
		57.2965	42.3297			20.9477	47.1585			51.9388	34.4576			12.138	12.831
		57.2965	42.3297			21.1376	46.8349			51.9388	34.4576			12.3259	12.6015
		57.3016	42.3394			21.1595	46.4059			51.9096	34.45			12.5502	12.398
		57.3016	42.3394			21.1455	46.0521			51.9071	34.4314			12.6313	12.3926
		57.3016	42.3394			21.1164	45.9567			51.97	34.465			12.9578	12.1761
		57.2867	42.3323			21.169	45.9424			52	34.463			13.2	11.9552
		57.2965	42.3297			21.16	45.916			51.9409	34.4323			13.3224	11.8412
		57.2965	42.3297			21.169	45.9424			51.9055	34.4382			13.4788	11.71
		57.2867	42.3323			21.1116	45.825			52.1907	34.528			13.6365	11.5899
		57.2867	42.3323			20.8572	45.7253			51.9384	34.4774			13.8221	11.4734
		57.2965	42.3297			20.3881	45.5			52.1907	34.528			14.0389	11.3114
		57.3016	42.3394			20.0644	45.3453			51.9079	34.4392			14.2598	11.1151
		57.3016	42.3394			19.9167	45.315			51.9409	34.4323			14.4564	10.9752
		57.3016	42.3394			19.8748	45.2873			52.0068	34.4774			14.5596	10.8419
		57.2923	42.3423			19.8735	45.2976			52.013	34.476			14.7332	10.6889
		57.3016	42.3394			19.84	45.3167			52.1105	34.502			14.9181	10.5501
		57.3016	42.3394			19.7856	45.3297			52.0072	34.4428			15.06	10.446
		57.3016	42.3394			N/A	N/A			52.0681	34.4624			15.3588	10.2173
		57.2923	42.3423			N/A	N/A			52.0072	34.4428			15.624	9.964
		57.3016	42.3394			26.65	57.98			51.9688	34.4396			15.9415	9.7622
		57.3016	42.3394			26.65	57.98			51.9688	34.4396			16.258	9.5367
		57.3016	42.3394			26.585	57.98			51.9861	34.4918			16.5574	9.33099
		57.3016	42.3394			26.65	57.98			51.9706	34.4752			16.8026	9.15429
		57.3016	42.3394			N/A	N/A			51.9955	34.4859			17.1342	8.96516
		57.2867	42.3323			N/A	N/A			52.0271	34.4988			17.6103	8.6671
		57.2965	42.3297			N/A	N/A			52.0108	34.5096			18.1433	8.27833
		57.2965	42.3297			N/A	N/A			52.1505	34.5595			18.5156	8.0963
		57.2965	42.3297			20.8929	54.8897			51.9776	34.4141			18.7141	8.01951
		57.2923	42.3423			21.0022	54.7878			51.9422	34.4163			19.1478	7.80282
		57.3016	42.3394			21.2333	54.8546			52	34.4036			19.5681	7.55596
		57.3016	42.3394			21.0136	54.8229			52.0096	34.4019			19.9568	7.44832
		57.2965	42.3297			20.7787	54.6898			51.9206	34.385			20.3377	7.17722
		57.2965	42.3297			21.2457	55.1324			51.8448	34.3368			20.5552	7.06957
		57.3016	42.3394			N/A	N/A			51.719	34.2865			20.8904	6.89481
		57.3016	42.3394			N/A	N/A			51.7183	34.281			21.4024	6.71435
		57.3016	42.3394			N/A	N/A			51.415	34.19			21.6696	6.58667
		57.3016	42.3394			N/A	N/A			51.415	34.19			22.042	6.44634
		57.2923	42.3423			N/A	N/A			51.35	34.1626			22.4858	6.24474
		57.3068	42.2779			N/A	N/A			51.4178	34.1787			22.9553	6.06706
		57.3016	42.3394			N/A	N/A			51.4091	34.1664			23.2844	6.00296
		57.3127	42.3063			N/A	N/A			51.415	34.19			23.4444	5.93589
		57.2965	42.3297			N/A	N/A			51.385	34.195			23.7584	5.90182
		57.2965	42.3297			N/A	N/A			51.376	34.1848			24.06	5.80773
		57.2965	42.3297			N/A	N/A			51.4065	34.1787			24.3377	5.70279
		57.2965	42.3297			N/A	N/A			51.4091	34.1664			24.4005	5.6685
		57.3068	42.2779			N/A	N/A			51.4178	34.1787			24.6076	5.54095
		57.2965	42.3297			N/A	N/A			51.4178	34.1787			24.8186	5.46247
		57.2965	42.3297			N/A	N/A			51.4178	34.1787			24.8517	5.44167
		57.2906	42.3406			N/A	N/A			51.4178	34.1787			25.1471	5.42286
		57.2965	42.3297			N/A	N/A			51.4696	34.1692			25.3609	5.42591
		57.2965	42.3297			15.9077	49.101			51.4091	34.1664			25.6563	5.31907
		57.3016	42.3394			15.9093	49.2431			51.4178	34.1787			25.8315	5.30545
		57.3016	42.3394			15.925	49.2421			51.4178	34.1787			26.1665	5.25522
		57.3016	42.3394			15.925	49.27			51.4848	34.19			26.7876	5.06108
		57.2906	42.3406			15.8123	49.3523			51.4091	34.1664			27.2526	4.97053
		57.3016	42.3394			15.8184	49.3688			51.4104	34.1575			27.6213	4.95949
		57.2906	42.3406			15.769	49.491			51.475	34.18			27.8131	4.8394
		57.2923	42.3423			N/A	N/A			51.4696	34.1692			27.8065	4.80176
		57.2748	42.3367			15.015	51.415			51.4178	34.1787			28.0283	4.776
		57.265	42.3394			14.9677	51.48			51.36	34.165			28.1983	4.77634
		57.3016	42.3394			14.9156	51.6215			51.428	34.177			28.3617	4.805
		57.2965	42.3297			14.9405	51.7463			51.415	34.1683			28.5194	4.76451
		57.2965	42.3297			14.9405	51.7463			51.4696	34.1692			28.6925	4.72657
		57.2867	42.3323			14.9405	51.7463			51.4696	34.1692			28.8041	4.66759
		57.2965	42.3297			58.3866	31.7532			51.4178	34.1787			28.796	4.64
		57.2762	42.3083			N/A	N/A			51.4321	34.1763			28.8821	4.60632
		57.2748	42.3445			56.0811	38.7698			51.4268	34.19			29.1096	4.5696
		57.265	42.3475			56.1525	39.032			51.4188	34.1518			29.304	4.56
		57.2612	42.3571			56.3448	39.4245			51.415	34.1835			29.5139	4.60881
		57.2803	42.3532			56.4669	39.9164			51.415	34.1835			29.634	4.638
		57.2706	42.354			56.4802	40.2639			51.415	34.1835			29.8634	4.64897
		57.2709	42.3485			56.4824	40.573			51.4181	34.1776			29.9224	4.66765
		57.2706	42.354			56.55	41.3284			51.4268	34.125			29.985	4.57875
		57.2612	42.3571			56.6769	42.216			51.4235	34.1165			29.8109	4.66545
		57.2612	42.3571			56.7074	42.8932			51.4268	34.1073			29.7622	4.57556
		57.2612	42.3571			N/A	N/A			51.4583	34.0979			29.6672	4.67774
		57.2612	42.3571			56.42	43.68			51.3604	34.008			29.6458	4.76129
		57.2612	42.3571			56.16	44.2			51.2819	34.0043			29.7733	4.90222
		57.2552	42.3485			N/A	N/A			51.2935	33.9243			30.2272	4.9216
		57.2409	42.3763			N/A	N/A			51.2152	33.723			29.8726	4.79815
		57.2488	42.276			N/A	N/A			51.1727	33.6168			29.9633	5.06833
		57.3336	42.1706			N/A	N/A			51.0594	33.3565			29.74	4.72889
		57.4167	42.0723			N/A	N/A			51.0832	33.2253			29.6664	4.7064
		57.5615	41.6824			N/A	N/A			50.96	33.15			29.6229	4.70786
		57.6668	41.4257			N/A	N/A			50.973	33.1955			29.4779	4.71158
		57.7439	41.1782			N/A	N/A			50.9239	33.1428			29.5626	4.79226
		57.803	41.0357			N/A	N/A			50.96	33.1662			29.4165	4.71529
		57.8784	40.8956			N/A	N/A			50.9239	33.1428			29.2975	4.68873
		57.9128	40.7371			N/A	N/A			50.9239	33.1428			29.1513	4.81446
		57.954	40.5405			57.4879	36.725			50.9239	33.1428			29.0978	4.89398
		58.0275	40.3619			57.5575	36.3768			50.9383	33.1861			29.0065	4.97581
		58.0483	40.2229			57.5585	36.3434			50.9383	33.1861			28.9847	4.96584
		58.127	40.0457			57.5569	36.4154			50.9383	33.1861			28.9473	4.97727
		58.1671	39.9356			57.5959	36.4414			50.96	33.1662			28.9175	4.96547
		58.1515	39.8161			57.5958	36.4407			50.9383	33.1861			28.9324	4.95172
		58.24	39.5811			57.6748	36.4245			50.9105	33.15			28.7825	4.81348
		58.2346	39.511			57.8849	36.3845			50.96	33.1662			28.5096	4.79652
		58.1585	39.4871			57.9739	36.2375			50.9321	33.1407			28.4178	4.72889
		58.048	39.4978			57.9676	36.2225			50.96	33.1662			28.2343	4.76381
		57.9815	39.4461			58.0052	36.1631			50.96	33.1662			28.0781	4.77097
		57.7067	39.4006			58.0498	35.7669			50.96	33.1662			27.8643	4.84
		57.5299	39.2575			57.8578	35.5316			50.96	33.1662			27.6818	4.84364
		57.4916	39.2892			57.8795	35.4102			50.96	33.1662			27.4243	4.9287
		57.512	39.3002			57.9645	35.5983			50.9239	33.1428			27.1286	4.97486
		57.5025	39.198			57.7293	35.5179			50.9773	33.1673			26.796	4.986
		57.4633	39.0756			57.5819	35.406			50.9879	33.1964			26.619	5.03429
		57.3119	38.9552			57.7174	35.3938			50.9239	33.1428			26.4343	5.112
		57.3939	38.8579			57.7664	35.2269			50.9239	33.1428			26.4985	5.12462
		57.4879	38.8189			57.8797	34.8326			50.9239	33.1428			26.4694	5.21205
		57.4393	38.7813			57.9303	34.3697			50.9773	33.1673			26.56	5.25419
		57.4494	38.7577			57.9893	33.9811			50.9942	33.1432			26.5857	5.21571
		57.5433	38.7796			58.0103	33.6527			50.96	33.15			26.6179	5.21931
		57.3987	38.7502			N/A	N/A			50.96	33.15			26.6356	5.17333
		57.3344	38.6922			N/A	N/A			50.9395	33.1705			26.6119	5.14753
		57.0788	38.473			N/A	N/A			50.96	33.15			26.4195	5.20054
		57.498	38.6148			N/A	N/A			50.96	33.15			26.3649	5.26382
		57.4068	38.7459			N/A	N/A			50.943	33.1443			26.2827	5.39461
		57.5484	39.1113			57.72	32.37			50.96	33.1252			26.2873	5.45633
		57.2164	39.0832			N/A	N/A			50.96	33.1252			26.215	5.51125
		57.0814	39.0997			N/A	N/A			50.9105	33.15			26.1897	5.55446
		56.9413	39.2332			57.6615	31.499			50.7557	33.1129			26.1158	5.59472
		56.9289	39.3083			57.6604	31.3408			50.6014	33.1276			26.2756	5.71964
		56.81	39.3205			57.6804	31.1265			50.5969	33.2038			26.0773	6.69067
		56.644	39.5228			57.6839	31.0917			50.6071	33.2521			24.4789	9.88778
		56.1509	39.6266			57.7037	30.81			50.8372	33.2656			24.9237	9.79349
		55.8459	39.9126			57.7324	30.8471			51.0621	33.3868			24.923	9.74617
		55.572	40.1943			57.7542	30.8305			51.1	33.515			24.9371	9.73765
		55.3205	40.3644			57.7571	30.7976			50.9903	33.5097			24.9309	9.70455
		55.1977	40.5205			57.7706	30.8317			50.895	33.4936			24.9268	9.70985
		55.1419	40.6183			57.7542	30.8305			50.9097	33.6113			24.9222	9.69071
		55.0279	40.69			57.7542	30.8305			50.804	33.7168			24.9197	9.69562
		55.0342	40.6837			57.7542	30.8305			50.6697	33.7437			24.9172	9.69767
		55.0342	40.6837			57.7495	30.7686			50.645	33.72			24.9972	9.79268
		55.0342	40.6837			57.7745	30.3739			50.5781	33.7188			25.0343	9.56245
		43.4784	5.63245			57.6225	29.0583			50.5223	33.6917			25.1203	9.21863
		43.5876	6.26395			57.6133	28.65			50.505	33.6483			25.1817	8.83237
		N/A	N/A			57.5209	28.1906			50.3518	33.8093			7.90136	36.6664
		N/A	N/A			57.4812	27.6608			50.405	33.805			7.74667	36.9733
		37.115	7.93			57.395	27.3198			50.3148	33.8722			7.61284	37.1428
		N/A	N/A			57.3034	26.845			50.3148	33.8722			7.38372	37.3837
		38.9252	9.69091			57.3788	26.5525			50.3148	33.8722			7.044	37.6069
		39.1706	8.79125			57.3335	26.3022			44.4178	25.5151			6.76739	37.6598
		39.2458	8.70391			57.1946	25.935			44.2821	25.6682			6.59236	37.7029
		39.2186	8.77106			57.0471	25.5718			44.2547	25.7297			6.57798	37.7086
		39.2016	8.75522			N/A	N/A			44.27	25.76			6.46667	37.6811
		39.2084	8.74632			56.615	24.31			44.4167	25.6136			6.17333	37.6922
		39.2141	8.73868			56.6222	24.2378			44.5033	25.5269			6.1548	37.6836
		39.2084	8.74632			56.6836	24.2739			44.5661	25.545			6.16851	37.7272
		39.195	8.762			56.687	24.2643			44.6059	25.572			5.937	37.722
		39.195	8.76571			56.7029	24.2488			44.6233	25.4567			5.81096	37.5912
		39.204	8.72			56.7222	24.2784			44.681	25.3305			5.82143	37.5386
		39.2468	8.5913			56.7177	24.2513			44.7092	25.1406			5.77521	37.5921
		39.2563	8.55803			56.6583	24.1836			44.681	25.038			5.7787	37.5569
		39.2744	8.49694			56.5169	23.8231			44.7262	24.9383			5.7705	37.5135
		39.271	8.46282			56.3054	23.4419			44.6073	24.8329			5.74286	37.5586
		39.2468	8.47449			55.8718	22.9667			44.3993	24.8098			5.72634	37.6039
		39.2813	8.4209			55.4357	22.3159			44.2058	24.7404			5.79947	37.5489
		39.3575	8.35611			55.0261	21.7485			43.9282	24.6084			5.75704	37.5348
		39.3326	8.13456			54.5932	21.2516			43.7574	24.5617			5.66069	37.4317
		39.3146	7.94319			54.2525	20.8165			43.454	24.4802			5.67	37.4061
		39.2828	7.7886			53.933	20.442			43.0964	24.3938			5.64424	37.3595
		39.3545	7.62036			53.5841	20.0802			42.8607	24.2979			5.61379	37.3421
		39.4288	7.58333			53.3083	19.7332			42.6188	24.2737			5.53857	37.24
		39.4736	7.50982			53.0206	19.4399			42.3895	24.2434			5.49459	37.2649
		39.5425	7.45			52.9461	19.1461			42.2593	24.1583			5.52615	37.22
		39.5788	7.33881			52.7089	18.8647			42.1169	24.149			5.47091	37.2464
		39.6337	7.15325			52.7093	18.6578			41.8839	23.9268			5.40955	37.1782
		39.6405	7.06439			52.7502	18.2758			41.4109	23.8373			5.42634	37.2541
		39.6943	6.99341			52.7505	17.937			41.1995	23.7514			5.32916	37.2333
		39.6897	6.79972			52.8233	17.6645			40.9067	23.7864			5.35852	37.24
		39.6536	6.59389			52.676	17.3383			40.3898	23.8581			5.36241	37.2781
		39.728	6.51625			52.6959	16.8274			40.1186	23.8595			5.33349	37.2723
		39.7605	6.461			52.6973	16.5061			40.0241	23.901			5.38265	37.2564
		39.8	6.30667			52.6896	16.2189			40.0541	23.8181			5.33561	37.3054
		39.783	6.15727			52.73	16.1333			40.0295	23.5722			5.3475	37.3125
		39.7719	6.01792			52.8142	15.8908			39.9131	23.2762			5.32557	37.2805
		39.7286	5.88326			52.8049	15.6968			39.8292	23.0768			5.30714	37.2486
		39.7732	5.74053			52.7927	15.6824			39.5622	22.6915			5.3119	37.2577
		39.8257	5.47405			52.7689	15.6996			39.2003	22.3705			5.256	37.3056
		39.9191	5.26953			52.7768	15.7839			38.961	22.139			5.26849	37.2805
		39.9639	5.1778			52.916	16.0565			38.5593	21.9541			5.24889	37.2874
		39.91	5.005			53.0892	16.127			38.0393	21.6941			5.22076	37.2486
		39.783	4.77159			53.2364	16.1778			37.61	21.4867			5.2432	37.128
		39.7772	4.52787			53.3406	16.2988			37.3873	21.1478			5.10474	37.2063
		39.7138	4.38321			53.5245	16.5415			37.1986	20.6737			5.1	37.2495
		39.5246	4.19946			53.7234	16.6437			37.1265	20.41			5.20603	37.2395
		39.3659	3.92648			53.8915	16.77			36.3941	19.2223			5.18118	37.3376
		39.2948	3.81179			54.0735	17.1015			36.1679	19.0079			5.05765	37.4276
		39.378	3.92407			54.2205	17.2408			35.9607	18.7783			5.0887	37.473
		39.3518	3.89235			54.3576	17.4024			35.4594	18.3835			5.09	37.5233
		39.355	3.885			54.366	17.5017			34.7168	17.9947			5.04986	37.5764
		39.3582	3.91061			54.4519	17.7378			34.2861	17.9683			5.07385	37.5723
		39.3582	3.91061			54.639	17.914			33.9121	17.8593			5.0848	37.64
		39.3782	3.93309			54.7847	17.9845			33.225	17.59			5.07512	37.6712
		39.385	3.9425			54.9318	18.2445			32.5306	17.2518			5.06621	37.7517
		39.3876	3.926			55.0983	18.4817			32.045	17.03			5.03122	37.7107
		39.3948	3.95296			55.1884	18.6961			31.9057	16.8629			5.03277	37.8072
		39.3851	3.95151			55.2637	18.8261			31.5307	16.6513			5.01628	37.874
		39.3522	3.91655			55.3761	19.0194			31.005	16.5709			5.00899	37.9712
		39.3522	3.91655			55.5674	19.3432			30.5041	16.7203			5.03874	38.0147
		39.39	3.95863			55.7589	19.7934			29.9966	16.8851			5.07663	38.0122
		39.3093	3.83052			55.8866	20.1724			29.2462	17.2021			5.14759	37.9848
		39.2776	3.9022			56.2127	20.7473			28.8836	17.097			5.07375	38.085
		39.175	3.8175			56.4303	21.0224			28.23	17.15			5.02615	38.1831
		38.9791	3.78393			56.6895	21.5673			27.8559	17.0928			4.98923	38.2869
		38.7916	3.65857			56.8647	22.0726			27.1388	17.056			5.01412	38.4047
		38.5674	3.56541			57.0514	22.5086			27.17	17.16			5.05069	38.4677
		38.2984	3.5481			57.174	22.7587			N/A	N/A			5.0683	38.5189
		38.0539	3.45944			57.4533	23.21			39.26	25.22			5.10171	38.5897
		37.6284	3.43841			57.6197	23.5969			N/A	N/A			5.151	38.758
		37.4193	3.43841			57.7326	23.9494			N/A	N/A			5.07314	38.8297
		37.18	3.315			57.91	24.33			39.26	25.22			5.11862	38.9441
		37.131	3.30652			58.0161	24.4761			39.26	25.22			5.23448	39.1018
		37.0843	3.28431			55.7186	29.5674			41.86	10.3071			5.21781	39.275
		37.0397	3.26539			57.0545	29.5471			41.4733	10.3367			5.25561	39.3785
		36.8614	3.18958			57.1468	29.7936			41.3993	10.3096			5.28837	39.4884
		36.823	3.23254			57.2342	30.0608			41.2858	10.4325			5.30951	39.482
		36.8611	3.27208			57.3368	30.2387			41.1203	10.4672			5.24316	39.6453
		36.7539	3.31861			57.4667	30.7			41.0824	10.4969			5.20161	39.6968
		36.6395	3.39026			N/A	N/A			40.9925	10.4475			5.29966	39.8038
		36.6256	3.50618			N/A	N/A			40.9041	10.3261			5.30791	39.8381
		N/A	N/A			N/A	N/A			40.935	10.275			5.39898	39.9468
		N/A	N/A			57.3803	30.4556			41.1543	10.1307			5.4238	40.0235
		40.2575	11.1325			57.162	29.766			41.1607	10.0257			5.53811	40.2215
		40.2263	11.0283			56.914	29.3375			41.1102	9.92179			5.58387	40.3645
		40.2567	11.034			56.7877	28.7374			41.1102	9.92179			5.69194	40.7803
		40.2436	11.0525			56.6167	28.0595			41.0774	9.8462			5.59781	40.4184
		40.1878	11.0627			56.4892	27.354			41.0525	9.9075			5.66087	40.4757
		40.2125	11.0878			56.1154	26.6791			40.9627	9.90039			5.84364	40.83
		40.3477	11.0717			55.6703	25.7963			40.8798	9.893			5.91761	41.0624
		40.2814	11.0802			55.4275	25.2056			40.6975	9.8475			5.9941	41.2239
		40.3469	11.0777			55.2992	24.9718			40.6484	9.8774			6.13395	41.3823
		40.2953	11.0949			55.33	24.948			40.6416	9.86216			6.22073	41.541
		40.3	11.0871			55.4255	24.843			40.6475	9.8625			6.24484	41.9071
		40.898	11.0344			55.39	25.1675			40.8068	9.91966			6.45744	42.3555
		41.2386	11.0037			55.2704	25.35			40.8725	9.9975			6.6	42.5963
		41.7154	10.9346			55.1702	25.366			41.0965	10.1424			6.68586	43.0355
		42.0767	10.8635			55.0109	25.1689			41.2293	10.1472			6.69097	43.2077
		42.526	10.776			54.6433	25.2778			41.3476	10.3796			6.72718	43.2974
		42.9609	10.727			53.95	25.285			41.3788	10.5209			6.77554	43.2942
		43.5521	10.6749			53.4579	24.4121			41.4629	10.5607			6.7805	43.3503
		44.164	10.626			53.5777	24.4932			41.6418	10.4789			6.76837	43.2856
		44.6977	10.6377			54.6212	24.509			41.78	10.3875			6.81702	43.3481
		45.1603	10.5057			54.713	24.3569			41.8659	10.3527			6.85083	43.5997
		45.0815	10.5407			54.7653	24.2197			41.8713	10.3802			6.99187	43.8281
		45.0068	10.4956			54.7237	24.2177			41.9281	10.5455			7.0981	44.0876
		45.0304	10.4136			54.6298	24.2397			41.857	10.7811			7.21641	44.4462
		45.46	10.462			54.4869	24.2209			41.8515	10.8522			7.27574	44.7777
		45.6362	10.4206			54.3819	24.2571			41.6239	11.0808			7.29917	45.0307
		45.8003	10.3484			54.2282	24.4719			41.6717	11.2786			7.43213	45.3187
		45.9298	10.27			54.2286	24.5096			42.2777	11.2962			7.56375	45.6169
		46.1118	10.2496			54.2455	24.674			42.4208	11.2743			7.5963	45.9489
		46.28	10.1666			54.1495	24.7471			42.53	11.3925			7.69139	46.1194
		46.4372	10.1853			53.9524	24.7284			42.8055	11.4045			7.8482	46.4105
		46.6942	10.143			53.6207	24.7144			42.9952	11.5073			8.15169	46.8102
		46.8339	10.0693			53.3722	24.7896			43.084	11.5087			8.1875	46.8517
		46.8967	10.0735			53.1585	25.1015			43.0742	11.5234			8.27577	46.9132
		47.125	10.0471			52.832	25.4193			43.0534	11.5362			8.25636	46.9745
		47.3516	9.96081			52.4005	25.8489			42.9632	11.7738			8.31877	47.04
		47.5308	9.96784			52.1237	26.0951			43.3685	11.9355			8.36613	47.0913
		47.6186	9.85189			51.8556	26.3409			43.8151	11.8912			8.45463	47.1493
		47.9626	9.79086			51.5034	26.5252			44.2153	11.9065			8.44966	47.1072
		48.037	9.69879			51.1562	26.6122			44.4681	12.0142			8.46764	47.1044
		48.3265	9.59903			50.7945	26.5649			44.7175	12.1391			8.53529	47.1094
		48.6322	9.47781			50.5225	26.5571			45.0533	12.2035			8.6449	47.1257
		48.7574	9.42686			50.2797	26.5092			45.2495	12.2295			8.63571	47.1043
		48.9985	9.30265			50.1635	26.5138			45.2449	12.3696			8.68405	47.0476
		49.3206	9.28778			50.1395	26.5456			45.3479	12.4947			8.715	47.049
		49.5723	9.38721			50.1192	26.5535			45.3754	12.61			8.64	47.0089
		49.8694	9.53333			50.1453	26.5525			45.4162	12.6447			8.63089	47.0035
		50.1475	9.63477			50.0977	26.5395			45.3878	12.6049			8.75596	46.9861
		50.5122	9.74133			50.0925	26.546			45.3541	12.5676			8.66494	46.9917
		50.7588	9.89857			50.0405	26.3309			45.3541	12.5676			8.66432	46.9832
		51.2395	10.0653			49.7295	25.9148			45.3646	12.5748			8.65895	46.9705
		51.6506	10.419			49.318	25.472			45.3835	12.5883			8.67316	46.9658
		51.805	10.6325			48.9731	24.929			45.3552	12.6366			8.68208	46.9543
		52.0378	10.8656			48.4145	24.1968			45.2075	12.6685			8.70857	46.9443
		52.3104	11.2693			48.0884	23.6367			45.221	12.6924			8.75259	47.003
		52.487	11.548			47.9615	22.9013			45.3876	12.6732			8.90233	47.2047
		52.91	12.0575			47.9131	22.1244			45.5217	12.7524			9.07059	47.5176
		53.1823	12.3992			48.1303	21.1922			45.925	13			9.20679	47.6946
		53.4282	12.7057			48.416	20.382			46.241	13.169			9.37672	47.763
		53.6456	13.0741			48.7808	19.5969			45.5	13.13			9.52346	48.0737
		54.0055	13.4073			49.1627	18.8294			45.6807	13.5771			9.55612	48.2516
		54.2478	13.8228			49.4846	18.1752			45.7925	13.5891			9.73273	48.3482
		54.3857	14.1155			49.3962	18.0399			46.0038	13.4753			9.8522	48.5298
		54.7897	14.6391			49.3114	18.0661			46.1615	13.5544			9.99757	48.6532
		55.1904	15.1811			49.1098	17.933			46.5452	13.572			10.1078	48.7478
		55.4493	15.7057			48.7328	17.523			46.787	13.624			10.3382	48.7978
		55.8342	16.2855			48.4415	17.0234			46.9655	13.6697			10.4985	48.8093
		56.213	16.9481			47.9547	16.5584			47.008	13.65			10.6096	48.5891
		56.4655	17.5646			47.3684	15.9477			47.1044	13.6532			10.999	48.7385
		56.7904	18.0486			46.772	15.3706			47.0141	13.6768			11.577	48.44
		57.117	18.7184			46.2824	15.1065			47.1397	14.0316			11.7176	48.3765
		57.2713	19.1639			45.8492	14.922			47.2662	13.9548			11.7566	48.368
		57.567	19.7106			45.1784	14.7539			47.3308	14.0075			11.7836	48.3544
		57.8003	20.3457			44.4175	14.4			47.2767	14.1772			11.8727	48.3333
		57.8309	20.519			43.6216	14.1116			47.2063	14.105			12	48.3115
		58.3208	20.7947			42.8675	13.6283			47.2635	13.9948			12.1127	48.2939
		58.7555	21.1915			42.0563	13.2116			47.3928	13.8684			12.1628	48.2709
		58.8446	21.309			41.3986	12.7145			47.5128	13.8293			12.1769	48.2734
		58.9399	21.2862			40.6626	12.0649			47.5327	13.8509			12.3891	48.2897
		58.8716	21.2665			40.3068	12.1744			47.4776	13.9218			12.8425	48.3377
		N/A	N/A			39.9707	12.0228			47.5424	13.9271			13.3545	48.3817
		N/A	N/A			39.7497	11.8777			47.4424	14.1279			13.9375	48.3075
		N/A	N/A			39.5984	11.8424			47.5624	14.1068			14.1303	48.3328
		N/A	N/A			39.5685	11.808			47.658	14.027			14.5213	48.3077
		N/A	N/A			39.5575	11.7225			47.7168	13.9716			14.8303	48.3297
		N/A	N/A			39.4067	11.4967			47.7612	13.9848			14.9988	48.289
		N/A	N/A			39.1119	11.5519			47.7612	13.9848			15.2413	48.2875
		59.1185	22.035			39.1554	11.1673			47.8359	14.0644			15.4562	48.3303
		59.1138	22.0915			39.1813	11.0671			47.7533	14.5925			15.7175	48.3922
		59.1793	21.8595			39.2419	11.0464			47.905	14.6309			16.0638	48.4915
		59.1808	21.8913			39.2283	11.0215			47.9122	14.5167			16.402	48.6594
		59.1909	21.9217			39.2275	11.0464			47.915	14.485			16.7723	48.8296
		59.2052	21.9739			39.2029	10.9898			48.0044	14.5447			17.1814	48.8448
		59.3112	22.074			39.0786	10.8777			48.1812	14.6088			17.666	48.8239
		59.3147	22.126			38.9333	10.7633			48.2269	14.6652			18.12	48.6875
		59.28	22.1			38.8995	10.6157			48.2847	14.6558			18.2387	48.5432
		59.3763	22.2011			38.8036	10.4913			48.3405	14.6738			18.1	48.576
		59.3921	22.2883			38.6244	10.3025			48.4012	14.69			18.2323	48.563
		59.3555	22.2971			38.4893	10.1338			48.425	14.7447			18.2804	48.528
		59.4729	22.4732			38.4695	10.0943			48.4868	14.7915			18.2621	48.1852
		59.4592	22.6376			38.2835	9.99186			48.5266	14.9784			18.2829	48.1857
		59.4927	22.6633			38.051	9.79225			48.6298	15.0768			18.707	48.3561
		59.4497	22.7139			37.791	9.6525			48.6742	15.1829			19.04	48.5253
		59.4033	22.6633			37.349	9.282			48.36	15.08			19.6476	48.3744
		59.42	22.6033			36.9797	8.95595			48.3971	15.145			20.0263	48.1612
		59.4645	22.62			36.4355	8.62432			48.4088	15.0854			20.4035	47.9588
		59.4843	22.4937			36.01	8.385			48.5359	15.2406			20.6672	47.7575
		59.4862	22.5617			35.49	8.125			48.595	15.075			20.7661	47.5898
		59.4826	22.6085			34.8341	7.91818			48.6514	15.089			20.8112	47.57
		59.5227	22.6937			34.2179	7.65143			48.6633	15.1089			20.8364	47.5345
		59.5472	22.8078			33.5766	7.51969			48.685	15.1404			20.8432	47.5248
		59.6483	22.9797			32.6219	7.2475			48.5364	15.1125			20.8464	47.508
		59.6739	23.1124			32.11	6.994			48.6157	15.0757			20.8279	47.5236
		59.6803	23.4411			31.5354	6.916			48.629	15.0845			20.7955	47.6033
		59.6833	23.4567			30.8354	6.74587			48.6787	15.1177			20.7829	47.576
		59.7067	23.4833			29.982	6.62717			48.6514	15.089			20.7775	47.5666
		59.7383	23.5983			29.3775	6.43882			48.6935	15.1874			20.7577	47.5922
		59.77	23.83			28.7936	6.35267			48.6268	15.1689			20.7804	47.574
		59.8173	24.05			28.1326	6.23381			48.5797	15.0576			20.777	47.583
		59.8173	24.05			27.5817	6.09194			48.5932	14.9882			20.7758	47.5745
		59.8371	24.1769			27.3181	6.03056			48.7567	15.0133			20.816	47.5611
		59.9269	24.2883			26.8084	5.83781			48.7003	15.0035			20.8385	47.5593
		59.9473	24.44			26.2124	5.75171			48.7003	15.0035			19.2476	47.3559
		59.9679	24.5348			26.0033	5.72			48.7091	15.002			N/A	N/A
		60.0245	24.635			25.8389	5.63239			48.6973	14.9922			N/A	N/A
		60.066	24.9177			25.7712	5.59			48.6738	15.0262			N/A	N/A
		60.125	25.2561			25.7712	5.59			48.6742	14.9969			59.9737	40.9493
		60.137	25.4872			25.7428	5.5734			48.6446	14.9676			60.008	41.0752
		60.182	25.7188			25.7372	5.5787			48.6333	14.8767			60.0227	41.0611
		60.2432	25.8907			25.7636	5.59295			48.581	14.8752			60.0103	41.0126
		60.2915	26.1554			25.6902	5.59277			48.4656	14.9134			60.013	40.933
		60.3318	26.4255			25.6131	5.60548			48.5005	14.7989			61.02	40.68
		60.2917	26.5963			25.6734	5.62805			48.4611	14.7731			60.0166	40.9379
		60.3602	26.944			25.5867	5.59667			48.4709	14.7971			60.0316	40.9213
		60.3816	27.1666			25.5594	5.4275			48.4545	14.7727			60.0204	40.8974
		60.36	27.25			25.545	5.434			48.3841	14.7959			59.9912	41.0737
		60.3633	27.4329			25.545	5.434			48.5225	14.7694			60.0015	41.0737
		60.4033	27.4633			25.545	5.395			48.5244	14.7244			60.0849	41.059
		60.4078	27.599			25.5388	5.40738			48.4724	14.5495			60.1707	41.1296
		60.4376	27.7179			25.545	5.44632			48.5049	14.4931			N/A	N/A
		60.4663	27.8947			25.5678	5.42135			48.5049	14.4077			N/A	N/A
		60.5272	28.1328			25.5678	5.42135			48.4824	14.3688			60.1115	41.1176
		60.58	28.275			25.5678	5.42135			48.4824	14.3688			60.12	41.1237
		60.58	28.47			16.9039	14.2724			48.5071	14.3445			60.1437	41.1963
		60.58	28.73			16.9998	14.424			48.5111	14.3316			60.1942	41.3305
		60.58	29.12			16.9877	14.5056			48.5044	14.2675			60.168	41.4034
		60.6182	29.1506			16.9821	14.3547			48.5005	14.2578			60.1989	41.3984
		60.5531	29.3083			16.9709	14.5718			48.5244	14.2771			60.1989	41.4838
		60.5418	29.38			16.5461	13.9172			48.5117	14.2603			60.1967	41.475
		60.5418	29.64			16.12	13.91			48.5176	14.2882			60.2033	41.505
		60.5415	30.0204			15.8826	14.5007			48.5438	14.4031			60.18	41.5265
		60.58	30.16			16.0855	14.3186			48.516	14.508			60.18	41.5606
		60.58	30.3491			16.3436	13.9464			48.5388	14.4787			60.163	41.5648
		60.58	30.5448			16.1405	14.1905			48.5911	14.4733			60.1639	41.6045
		60.5571	30.7488			15.7242	14.9356			48.6066	14.4928			60.2236	41.6466
		60.3224	31.2939			14.8171	15.2187			48.75	15.21			60.2367	41.6783
		61.6688	30.5825			14.613	15.5374			N/A	N/A			60.254	41.6868
		61.7013	30.81			14.612	15.6312			45.7884	14.365			60.3032	41.7114
		61.646	30.875			14.482	15.678			46.02	13.78			60.3104	41.7296
		61.64	30.94			14.9086	15.9516			N/A	N/A			60.2983	41.76
		61.646	31.135			14.9452	15.8046			N/A	N/A			60.2556	41.7086
		61.646	31.135			14.8829	15.0632			N/A	N/A			60.2626	41.8009
		61.6571	31.33			14.2919	15.5228			N/A	N/A			60.2577	41.76
		61.646	31.603			13.8733	15.6933			46.67	13.845			60.284	41.8267
		61.62	31.72			14.7183	15.9335			46.735	13.91			60.2471	41.94
		N/A	N/A			14.9608	16.0658			46.67	13.845			60.2624	41.9275
		61.49	32.955			14.4915	16.0184			N/A	N/A			60.2512	41.9274
		61.49	32.89			14.6154	15.9683			N/A	N/A			60.2651	41.8953
		61.49	32.6138			14.7132	15.4979			N/A	N/A			60.2693	41.8772
		61.49	32.825			14.4477	16.0195			N/A	N/A			60.3	41.8943
		61.49	32.89			13.9181	15.9738			N/A	N/A			60.273	41.8725
		61.49	33.085			13.8782	15.7592			N/A	N/A			60.2678	41.9078
		61.425	33.28			14.0857	15.4146			N/A	N/A			60.3191	41.8941
		61.3779	33.8			14.8171	15.5798			44.4321	11.6768			60.3243	41.9
		61.36	33.995			14.9428	15.8143			N/A	N/A			60.2953	41.9447
		61.36	34.06			14.8323	15.6613			N/A	N/A			60.2889	41.9305
		61.295	34.385			14.4517	15.0728			N/A	N/A			60.3446	41.9954
		61.2764	34.9421			14.36	15.04			N/A	N/A			60.3659	42.0351
		61.2477	35.2595			14.4405	15.0027			N/A	N/A			60.3631	42.0569
		61.1452	35.5804			15.0176	14.56			N/A	N/A			60.3868	42.0521
		61.1072	36.1039			15.4763	14.8263			N/A	N/A			60.3616	42.0426
		61.0061	36.1761			15.7274	14.7108			N/A	N/A			60.348	41.9691
		60.97	36.4			16.009	14.4381			N/A	N/A			60.3238	41.9079
		60.9576	36.5424			16.2887	14.3774			N/A	N/A			60.3304	41.9143
		60.8605	36.8653			16.3773	14.3531			N/A	N/A			60.3319	41.9501
		60.8058	37.0842			16.4125	14.3515			N/A	N/A			60.335	41.875
		60.814	37.193			16.4914	14.2602			45.5	13			60.37	41.925
		60.6488	37.5279			16.51	14.2465			N/A	N/A			60.347	41.9611
		60.5217	38.0967			16.6319	14.1267			N/A	N/A			60.3426	41.8974
		60.45	38.2062			16.694	14.0498			N/A	N/A			60.3652	41.9374
		60.4072	38.4184			16.665	14.055			47.45	11.765			60.3635	41.9418
		60.2705	38.788			16.7325	13.96			47.4882	11.6006			60.368	41.95
		60.221	39.0893			16.77	13.9902			47.4882	11.6006			60.4578	41.9612
		60.035	39.4983			16.731	13.9854			47.4882	11.6006			60.4851	41.9554
		59.964	39.706			16.8206	13.9461			47.45	11.635			60.471	42.034
		59.8236	39.9944			16.912	13.9172			47.4036	11.5421			60.4911	42.1477
		59.7838	40.1213			16.8662	13.8918			47.3474	11.5768			60.4529	42.1006
		59.492	40.678			16.8414	13.8284			47.2691	11.5078			60.4706	42.1163
		59.3389	41.0334			16.8947	13.7906			47.1138	11.3952			60.4913	42.1556
		59.25	41.41			16.9711	13.7726			46.935	11.355			60.5174	42.0866
		59.1608	41.6515			16.9473	13.7587			46.7133	11.1603			60.5085	42.0712
		59.15	41.73			16.9858	13.7432			46.7285	11.1085			60.51	42.062
		59.033	41.9153			16.9858	13.7432			46.6502	11.0472			60.4938	41.9272
		59.0138	41.9188			16.9204	13.6933			46.6205	11.0624			60.4939	41.8783
		58.9988	42.051			16.9624	13.663			46.4812	10.9757			60.5273	41.8225
		58.9225	42.1339			16.9265	13.6717			46.2934	10.9334			60.5548	41.7413
		58.9042	42.1885			17.1152	13.4124			46.072	10.7714			60.4902	41.7805
		58.8972	42.2067			17.29	13.2435			45.8993	10.6275			60.5084	41.8042
		58.8972	42.2067			17.4682	12.9476			45.8309	10.4197			60.52	41.8292
		58.877	42.237			17.5835	12.9476			45.6539	10.3316			60.5195	41.8685
		58.9238	42.1876			17.7708	12.8803			45.5886	10.2582			60.504	41.8449
		58.9238	42.1876			17.852	12.79			45.4536	10.2545			60.5181	41.8457
		58.9238	42.1876			17.958	12.81			45.2029	10.0471			60.5382	41.8527
		44.2805	28.5319			18.0008	12.7463			45.2639	10.1092			59.436	41.724
		44.3144	28.574			18.1905	12.6998			44.9308	9.85892			59.5172	41.2731
		44.3021	28.5536			18.2463	12.6849			44.7819	9.70357			59.3835	41.6785
		44.2836	28.5721			18.4174	12.3612			44.5861	9.56485			59.3185	41.9785
		44.2841	28.6			19.0114	12.1057			44.5182	9.57211			59.2278	42.14
		44.265	28.6			19.3994	11.9852			44.5182	9.57211			59.3234	42.1379
		44.304	28.574			19.6135	11.83			44.5182	9.57211			59.4	42.0996
		44.33	28.6			19.3904	12.0645			42.7637	24.1895			59.3745	42.2897
		44.304	28.574			19.3654	11.6361			42.6084	24.4295			59.4224	42.24
		44.2841	28.6			19.4522	11.5169			42.5514	24.5257			59.5011	42.4111
		44.265	28.6			19.4823	11.3868			42.4923	24.5611			59.4242	42.5927
		44.2279	28.5536			19.4084	11.3011			42.3502	24.6215			59.3872	42.8307
		44.291	28.561			19.6008	10.9298			42.2744	24.8381			59.378	42.9906
		44.33	28.5783			19.5591	10.7427			42.2871	25.0184			59.3709	43.1406
		44.33	28.7176			19.3138	10.3965			42.2092	25.2761			59.3181	43.3391
		44.2836	28.6279			19.1847	10.2602			42.1659	25.4494			59.266	43.6098
		44.265	28.6			19.0643	10.1154			42.0602	25.623			59.2443	43.8204
		44.33	28.6459			18.9692	9.90889			42.1149	25.8522			59.2773	43.9814
		44.33	28.6459			18.8834	9.69057			42.205	26.295			59.2787	44.1171
		44.33	28.7176			18.9403	9.40333			42.2164	26.4931			59.2346	44.3476
		44.304	28.626			19.0526	9.44412			42.2377	26.5862			59.2182	44.5533
		44.356	28.626			19.0385	9.44775			42.2363	26.7002			59.2	44.6697
		44.33	28.6			19.0176	9.45237			42.2314	26.7034			59.2256	44.7377
		44.33	28.6			19.0233	9.44333			42.2258	26.6742			59.1784	44.9038
		44.356	28.626			19.0245	9.42842			42.2363	26.7002			59.0873	45.1394
		44.3579	28.5536			19.0306	9.4575			42.2363	26.7002			59.0908	45.3115
		44.33	28.6			18.8211	9.42139			42.2258	26.6742			59.0948	45.4136
		44.3759	28.6			18.5826	9.40086			42.2363	26.7002			59.0709	45.6059
		44.369	28.561			18.3028	9.37209			42.2522	26.6948			59.1077	45.8362
		44.33	28.665			18.1	9.41			42.272	26.6456			59.1106	45.9882
		44.291	28.639			17.8967	9.38311			42.3262	26.6388			59.1131	46.0069
		44.265	28.73			17.5593	9.38786			42.4405	26.7038			59.1021	46.0574
		44.2958	28.7711			17.2928	9.31574			42.5055	26.706			59.0922	46.1209
		44.2841	28.7988			17.16	9.29667			42.4809	26.65			59.0183	46.2564
		44.2836	28.8321			16.7905	9.20263			42.5488	26.6728			59.0415	46.4046
		44.33	28.6			16.4116	9.25811			42.6602	26.6926			58.9851	46.6286
		44.2473	28.73			16.12	9.165			42.7436	26.6742			58.9504	46.6704
		44.291	28.691			15.7374	9.05914			42.7889	26.6453			58.8967	46.88
		44.33	28.665			15.561	8.983			42.7979	26.6337			58.7273	47.2527
		44.33	28.665			15.2346	8.89973			42.8446	26.573			58.7077	47.448
		N/A	N/A			15.0071	8.82098			42.872	26.4614			58.5962	47.6362
		44.33	28.73			14.7748	8.75239			42.9232	26.3668			58.5458	47.8007
		N/A	N/A			14.69	8.73925			42.9078	26.208			58.4884	47.9474
		N/A	N/A			14.7312	8.71			42.903	26.0726			58.4331	47.9897
		N/A	N/A			14.6688	8.60721			42.8806	26			58.2542	48.2564
		N/A	N/A			14.69	8.58			43.093	25.9291			58.1961	48.4181
		44.46	28.73			14.693	8.59814			43.0491	25.8509			57.99	48.6529
		N/A	N/A			14.7693	8.64659			43.03	25.8329			57.9017	48.7989
		N/A	N/A			14.9114	8.62919			43.0262	25.8241			57.9183	48.7883
		N/A	N/A			15.0908	8.41389			43.0262	25.8241			57.8133	48.9886
		N/A	N/A			15.1221	8.44235			42.9939	25.8303			57.8613	48.9135
		N/A	N/A			15.1245	8.38842			42.9594	25.8477			57.8237	49.0068
		N/A	N/A			15.1378	8.36694			42.9	25.8329			57.7704	49.04
		N/A	N/A			15.1186	8.3973			42.9276	25.8424			57.9236	48.8018
		N/A	N/A			15.1245	8.38842			42.7135	25.8841			58.0745	48.5335
		N/A	N/A			15.1327	8.39027			42.8928	25.8411			58.1448	48.4114
		N/A	N/A			15.1092	8.45975			42.8928	25.8411			58.1756	48.22
		N/A	N/A			15.099	8.49439			42.7208	25.8841			58.2113	48.1992
		27.69	6.89			14.9988	8.56375			42.8077	25.761			58.1555	48.0948
		27.6367	7.26333			14.8515	8.62333			42.6806	25.675			58.2517	47.9152
		27.6545	7.45255			14.7622	8.68111			42.3831	25.6379			58.2565	47.8288
		27.8578	7.38636			14.6454	8.75829			42.2983	25.5357			58.3052	47.7025
		28.1927	7.12183			14.4676	8.76816			42.3033	25.4267			58.3624	47.7265
		28.207	7.26227			14.1972	8.92465			42.4513	25.2787			58.386	47.688
		28.9407	8.73017			14.0307	9.07214			42.5533	25.1875			58.2195	47.67
		28.8696	9.74037			13.893	9.15087			42.5353	25.2056			56.4431	45.8211
		28.8013	9.63677			13.7191	9.23277			42.5691	25.1727			54.1653	42.0387
		28.3725	9.34917			13.589	9.44755			42.5769	25.1866			54.2516	41.6642
		27.8998	9.68205			13.4485	9.5745			42.5642	25.1911			54.2477	41.4705
		27.5925	9.82429			13.2112	9.8475			42.38	25.441			54.2521	41.4209
		27.047	10.3071			12.9147	9.96938			42.8188	25.3565			54.2549	41.434
		26.6585	10.3062			12.7568	10.0981			42.9877	25.4347			54.2495	41.4221
		26.5375	9.80045			12.5372	10.3116			43.095	25.5309			54.2554	41.4165
		26.4439	9.29871			12.3129	10.3536			43.34	25.5567			54.2421	41.4212
		26.3467	9.21787			12.099	10.4179			43.5533	25.6667			54.2575	41.4076
		26.3712	9.16329			11.7768	10.725			43.5655	25.6967			54.2503	41.4287
		26.3556	9.03691			12.0445	10.8355			43.7138	25.7582			54.2462	41.4259
		26.5545	8.73844			12.48	10.205			43.8949	25.8063			54.2503	41.4287
		26.4988	8.66224			12.1261	11.0861			44	25.83			54.2494	41.4282
		26.7614	8.43514			12.055	11.03			44.089	25.8483			54.2644	41.435
		26.6969	8.53667			12.0335	11.0839			44.1298	25.883			54.2554	41.4165
		N/A	N/A			12.1888	10.92			44.2834	25.8479			54.2411	41.4168
		N/A	N/A			12.363	10.79			44.3453	25.8343			54.2411	41.4106
		N/A	N/A			12.4174	10.6696			44.3496	25.8013			54.2554	41.4165
		N/A	N/A			12.4386	10.6895			44.4134	25.7866			54.2554	41.4165
		N/A	N/A			12.341	10.8752			44.551	25.7348			54.2476	41.4207
		N/A	N/A			12.2948	10.9515			44.5955	25.7262			54.25	41.4178
		26.4643	8.606			12.1837	11.186			44.564	25.7544			54.2576	41.4264
		26.4565	8.14163			12.1252	11.2721			44.5575	25.7725			54.3415	41.3415
		26.9077	8.32456			12.0987	11.3389			44.6175	25.765			54.3979	41.2923
		26.8255	8.21275			11.96	11.8861			44.668	25.7686			54.4457	41.2232
		27.1419	7.8527			11.8935	12.4891			44.6446	25.7894			54.4937	41.1305
		27.3333	7.67			11.772	12.7609			44.6324	25.8926			54.504	41.0797
		27.593	7.50905			11.7368	13.0303			44.7263	25.9176			54.4747	41.0549
		27.7528	7.43017			11.644	13.5447			44.7041	25.889			54.3316	41.0356
		27.82	7.17509			11.4768	13.8797			44.6951	25.8921			54.1828	40.964
		27.8969	7.04388			11.2785	14.3021			44.7014	25.8727			54.0202	40.9657
		27.9996	6.93018			11.1553	14.8402			44.7023	25.8611			53.9389	40.8771
		28.0486	6.8631			10.9742	15.3357			44.7045	25.8731			53.8696	40.7181
		28.3082	6.68041			10.7398	15.99			44.6727	25.8848			53.8221	40.6146
		28.3319	6.62729			10.4629	16.6547			44.3539	26.0451			53.7875	40.5512
		28.4917	6.39167			10.194	17.27			44.2806	26.1534			53.7776	40.4785
		28.7323	6.19125			9.9903	17.8277			44.3459	26.4086			53.7633	40.4171
		28.8263	6.14611			9.74175	18.33			44.4475	26.6525			53.782	40.4103
		N/A	N/A			9.5095	18.85			44.5275	26.9525			53.7701	40.3996
		28.7733	10.4929			9.22361	19.3018			44.6086	27.1886			53.7796	40.4171
		28.5917	10.8951			8.97629	19.4979			44.7173	27.4167			53.78	40.4274
		29.6106	10.681			8.8335	19.7405			44.8392	27.5221			53.7739	40.4121
		29.5234	10.7288			8.57328	20.0334			45.0111	27.6307			53.7645	40.4128
		29.4365	10.6449			8.29	20.2525			45.0743	27.794			53.7753	40.4367
		29.5376	10.6167			7.98778	20.7307			45.0867	27.8833			53.7759	40.4294
		28.9868	10.4195			7.85151	20.9423			45.0959	28.0132			53.6478	40.3633
		28.5487	9.85947			7.58333	21.0218			45.0924	28.073			53.274	40.1736
		27.5062	9.02155			7.3086	21.3018			45.0903	28.1352			53.0656	40.0449
		27.7884	9.22629			7.17698	21.3519			45.0558	28.1089			52.7877	39.8045
		28.1337	8.87674			6.87283	21.6192			45.0506	28.0763			52.6005	39.6651
		28.8429	8.43632			6.695	21.8518			45.11	28.21			52.5012	39.5853
		29.7257	8.13468			6.46218	22.2016			45.3345	28.535			52.4106	39.4541
		30.1504	8.12019			6.17981	22.6176			45.4675	28.6325			52.3616	39.4016
		30.2153	8.06			5.93	23.035			45.5941	28.7569			52.3224	39.3527
		31.1409	7.90636			5.51262	23.756			45.8957	28.9165			52.327	39.3588
		31.257	7.49439			5.356	24.0962			45.9472	28.9952			52.3023	39.3183
		31.8402	8.01076			5.16638	24.7672			46.0616	29.0004			52.3262	39.3662
		31.7716	7.98735			4.95182	25.2933			46.155	29.015			52.3093	39.3453
		31.6733	7.66333			4.8517	25.794			46.2235	29.0522			52.3093	39.372
		31.6483	7.67333			4.59403	26.4235			46.254	29.055			52.3213	39.3613
		31.5345	7.566			4.41264	27.3564			46.41	29.0861			52.311	39.3497
		31.515	7.50667			4.36367	28.015			46.6411	29.1922			52.3226	39.3562
		31.4682	7.54494			4.38016	28.6482			46.8306	29.1544			52.3226	39.3562
		31.4534	7.54329			4.39759	29.2522			47.0489	29.1311			52.3226	39.3562
		31.4189	7.52025			4.35894	29.6932			46.927	28.9749			52.3109	39.36
		31.4942	7.46474			4.36222	29.7736			47.0012	28.9776			52.2987	39.3453
		31.5217	7.36			4.4087	29.738			46.9268	28.9234			52.2968	39.33
		31.5932	7.16902			4.43733	29.6422			46.8951	28.8346			52.32	39.3523
		31.6201	7.1278			4.53642	29.6749			47.0033	28.8033			52.311	39.3548
		32.0174	7.00932			4.64967	29.7548			46.899	28.7455			52.2987	39.3453
		32.3375	7.15203			4.798	29.834			46.8246	28.7757			52.2699	39.3521
		32.6193	7.38151			5.213	29.8762			46.761	28.7593			52.2766	39.3702
		32.7204	7.39493			5.61017	29.9157			46.7167	28.7867			52.2662	39.3725
		32.9271	7.44302			6.02093	29.8928			46.826	28.9705			52.1925	39.3538
		33.282	7.55422			6.26127	29.8456			46.7293	29.0889			52.2153	39.3659
		33.3393	7.62221			6.4687	29.6761			46.6107	29.1454			52.2024	39.3784
		33.3597	7.61548			6.84125	29.2268			46.54	29.1454			52.1962	39.36
		33.415	7.8			7.13483	28.834			46.543	29.2411			52.2085	39.3636
		33.6375	8.22033			7.26172	28.5066			46.566	29.3837			52.1891	39.3345
		33.7858	8.52313			7.36873	28.1667			46.5121	29.5007			52.2068	39.3509
		33.9811	8.75049			7.63803	27.641			46.5864	29.5843			52.1904	39.3204
		34.1711	8.94484			8.01814	27.0224			46.67	29.6041			52.1912	39.3523
		34.3913	9.14403			8.57755	26.5715			46.67	29.6041			52.1674	39.3192
		34.622	9.254			9.19176	26.2676			46.67	29.6266			52.1974	39.3143
		34.702	9.286			9.80958	25.8808			46.6607	29.6307			52.1815	39.3191
		34.762	9.298			10.5891	25.5155			46.6944	29.6806			52.0549	39.3203
		34.7925	9.37857			11.55	25.38			46.6113	29.5771			52.1821	39.3297
		34.819	9.45176			12.7021	25.6831			46.6477	29.6289			52.1848	39.3145
		35.0197	9.56647			13.5417	26.0915			46.6394	29.6324			52.1904	39.3408
		35.2889	9.77234			14.1577	26.3532			46.7197	29.7126			52.1927	39.2933
		35.5014	9.89596			15.0009	27.0909			46.8986	29.8328			52.1798	39.3309
		36.1503	10.2184			15.7055	27.5845			46.9384	30.0174			52.175	39.3315
		36.6255	10.5016			16.3074	28.4095			46.9437	29.8213			52.164	39.3096
		37.222	10.846			16.9549	29.0247			46.9813	29.7597			52.1743	39.3196
		37.9218	11.1265			17.448	29.6986			47.0186	29.6666			52.163	39.2936
		38.6061	11.3663			17.81	30.6265			47.1467	29.7267			52.1802	39.3297
		39.1898	11.7124			17.8218	31.8004			47.171	29.7383			52.1493	39.2994
		39.788	11.9812			17.7161	32.9117			47.1705	29.731			52.1543	39.2974
		40.7969	12.2778			17.48	33.795			47.221	29.7607			52.1596	39.3107
		41.2782	12.5375			17.2856	34.4015			47.252	29.7109			52.1825	39.3465
		41.9004	12.7909			17.0998	34.7413			47.3714	29.77			52.1515	39.3294
		42.1058	12.8148			16.9746	35.2236			47.32	29.764			52.1543	39.2974
		42.1747	12.8546			16.8552	35.6379			47.5045	29.9923			52.1548	39.2929
		42.1017	13.0133			16.7221	36.124			47.5209	30.0655			52.1413	39.3039
		42.1254	13.0903			16.4584	36.8774			47.655	30.165			52.1305	39.2855
		42.3355	13.3147			16.001	38.5329			47.655	30.165			52.1362	39.3088
		42.4752	13.4742			15.8152	39.1255			47.68	30.195			52.1486	39.3059
		42.6809	13.767			15.6914	39.5809			47.785	30.295			52.1413	39.3039
		42.6833	13.7836			15.672	39.898			47.8848	30.3707			52.135	39.3188
		42.6873	13.8442			15.6448	40.0251			47.9448	30.3781			52.1358	39.3152
		42.6174	13.8855			15.6552	40.107			47.97	30.3829			52.152	39.3144
		42.6827	13.9915			15.6689	40.0952			47.8481	30.2981			52.1449	39.3208
		42.8772	14.2724			15.6584	40.1078			47.8368	30.1727			52.1362	39.3013
		43.3168	14.7512			15.719	39.9924			47.7607	30.0522			52.1332	39.2932
		43.7596	15.1304			15.6902	40.0819			48.0866	30.0434			52.154	39.3447
		44.0455	15.5265			15.6941	40.105			47.9454	30.0195			52.1437	39.3188
		44.5071	15.8506			15.7002	40.1274			48.1713	30.0761			52.1329	39.2981
		44.9557	16.1737			15.91	40.075			48.1	29.9631			52.1387	39.3263
		45.5311	16.5777			16.4429	40.1805			48.1773	29.893			52.1387	39.314
		46.0997	17.0404			16.713	40.2179			48.5472	29.8896			52.1387	39.314
		46.5976	17.4085			16.8798	40.179			48.525	29.845			52.1438	39.3191
		47.18	17.86			16.9084	40.1889			48.525	29.845			52.1438	39.3191
		47.7054	18.1737			16.8669	40.1766			48.525	29.845			52.1431	39.2833
		48.3459	18.6386			16.9463	40.2031			48.5797	29.7745			52.1247	39.2949
		48.9398	19.1145			16.9463	40.2031			48.5225	29.6684			52.1253	39.2976
		49.5906	19.4675			16.9463	40.2031			48.5924	29.6282			52.1413	39.3039
		50.1468	19.8983			17.0489	40.2811			48.3817	29.5707			52.1438	39.3191
		50.876	20.2312			N/A	N/A			48.5841	29.4607			52.1329	39.2981
		51.4256	20.3808			N/A	N/A			48.6514	29.4428			52.1356	39.3133
		52.1557	20.6558			9.75	35.1			48.7067	29.5052			52.1332	39.3229
		52.5575	20.7035			30.9121	27.4393			48.8087	29.5435			52.1387	39.314
		52.689	20.7545			31.174	27.0227			48.8087	29.5435			52.1275	39.3137
		52.8807	20.8523			31.5288	26.3594			48.7814	29.519			52.1387	39.314
		53.0034	20.9212			31.8525	25.638			48.7859	29.4741			52.1432	39.3246
		52.9975	20.9249			32.1371	24.9383			48.789	29.4623			52.1329	39.2981
		53.0023	20.9404			32.3126	24.304			48.815	29.445			52.1307	39.3204
		53.0027	20.9416			32.3398	23.8021			48.841	29.4277			52.1261	39.3358
		53.019	20.9523			32.51	22.98			48.815	29.4206			52.1278	39.3404
		53.014	20.9456			32.6625	22.1118			48.815	29.4206			52.1261	39.3273
		52.9984	20.9443			32.5202	21.3431			48.815	29.4206			52.153	39.3417
		53.0092	20.9648			32.3267	20.5644			48.815	29.4206			52.132	39.339
		53.0597	20.9786			32.0342	19.8602			48.815	29.4206			52.1254	39.3379
		53.3475	21.0586			31.6442	19.2102			48.815	29.4206			52.132	39.339
		53.7789	21.064			31.2167	18.4667			48.815	29.4206			52.1432	39.3265
		53.8556	21.0709			30.5077	17.6135			48.8028	29.3841			52.1587	39.3535
		54.2763	21.2359			29.9698	16.9602			48.4787	29.363			52.1507	39.3474
		54.5304	21.3765			29.3467	16.3014			48.4209	29.2472			52.1339	39.3331
		55.0373	21.534			28.886	15.7378			48.4354	29.1746			52.1208	39.3276
		55.4409	21.6021			28.3914	15.2523			48.507	29.1454			52.1406	39.3489
		56.0114	21.7671			27.7777	14.7535			48.538	29.137			52.1208	39.33
		56.264	21.7			27.378	14.4449			48.6555	29.0757			52.1666	39.3612
		56.3815	21.7726			26.8098	14.0725			48.646	29.1142			52.1208	39.33
		56.3909	21.9521			26.1083	13.7204			48.6691	29.1084			52.1261	39.3297
		56.3958	22.1441			25.3334	13.5449			48.9171	28.8563			52.1071	39.3235
		56.5248	22.3474			24.5567	13.5651			49.0826	28.7682			52.1353	39.3518
		56.5897	22.2983			23.8651	13.5893			49.0344	28.8194			52.124	39.3386
		56.6313	22.2462			23.3545	13.5753			49.2368	28.7715			52.1133	39.3244
		56.6226	22.3127			23.3545	13.5753			49.4032	28.665			52.1184	39.324
		56.5777	22.2612			23.3545	13.5753			49.6063	28.5293			52.1133	39.3244
		56.589	22.3161			4.5682	19.1672			49.9	28.57			52.1253	39.3196
		56.6108	22.3532			4.71628	18.9407			49.972	28.5814			52.1224	39.3224
		56.6108	22.3532			4.79646	18.8554			50.1381	28.6671			52.1208	39.2784
		56.6108	22.3532			4.79267	18.8587			50.18	28.7887			52.1571	39.3098
		56.6116	22.3737			4.80745	18.8398			50.2387	28.7635			52.1344	39.3031
		56.6141	22.3825			4.84073	18.7247			50.2233	28.7083			52.1684	39.5169
		56.6082	22.3566			4.90686	18.6002			50.2714	28.6703			52.1626	39.5419
		56.6116	22.3737			5.07271	18.349			50.2938	28.7016			52.1236	39.525
		56.6074	22.3651			5.09804	18.33			50.2526	28.7224			52.1426	39.5178
		56.6141	22.3825			5.2125	18.185			50.2681	28.7216			52.1596	39.5381
		56.6141	22.3825			5.28568	18.1055			50.375	28.73			52.1236	39.525
		56.6116	22.3874			5.385	17.8125			50.5071	28.7384			52.1374	39.526
		56.6116	22.3874			5.4675	17.485			50.505	28.7503			52.1301	39.5222
		56.6116	22.3874			5.4651	17.4608			50.505	28.769			52.1191	39.5258
		56.6116	22.3874			5.55479	17.504			50.6071	28.795			52.1236	39.525
		56.6291	22.4004			5.55244	17.5876			50.6071	28.795			52.1159	39.5228
		56.6266	22.3921			5.67667	17.42			50.6085	28.783			52.1264	39.5127
		56.6349	22.4103			5.76964	17.2049			50.5743	28.8123			52.1296	39.5009
		56.6349	22.4103			5.7746	17.2276			50.665	28.945			52.1332	39.4899
		56.6349	22.4103			5.8578	17.1002			50.7104	28.9692			52.126	39.5285
		56.6343	22.418			6.006	16.861			50.7532	29.0432			52.1256	39.4896
		56.6349	22.4103			6.14043	16.6815			50.895	29.1525			52.1212	39.4909
		56.6291	22.4004			6.29255	16.3496			50.9258	29.2295			52.1256	39.4896
		56.6349	22.4103			6.62049	15.9298			51.0207	29.2673			52.1253	39.4898
		56.6291	22.4004			6.96558	15.4035			50.9961	29.3006			52.1253	39.4898
		56.6343	22.418			7.11905	15.2967			51.0467	29.3367			52.1325	39.5075
		56.6195	22.3956			7.29529	15.3438			51.075	29.345			52.1174	39.5123
		56.6361	22.4092			7.44033	15.2403			51.1658	29.3908			52.1242	39.5053
		56.6284	22.4081			7.55147	14.9653			51.1905	29.4332			52.1333	39.4921
		56.6284	22.4081			7.57514	14.9149			51.255	29.415			52.1325	39.5075
		56.6284	22.4081			7.53188	14.8728			51.285	29.445			52.1302	39.4935
		56.6343	22.418			7.54	14.7983			51.246	29.458			52.1263	39.5002
		56.6419	22.4189			7.65732	14.5505			51.285	29.51			52.1304	39.4836
		56.6349	22.416			7.96441	14.2579			51.4319	29.4474			52.1113	39.4813
		56.6284	22.4081			8.09184	14.0824			51.4707	29.4357			52.1265	39.48
		56.6426	22.417			8.26042	13.8504			51.5248	29.4024			52.1369	39.506
		56.6184	22.4096			8.47213	13.6196			51.5387	29.3716			52.1356	39.504
		56.6407	22.425			8.81739	13.3646			51.558	29.3237			52.125	39.49
		56.6343	22.418			9.08283	13.0491			51.6455	29.2815			52.1212	39.495
		56.6091	22.4225			9.42118	12.712			51.7041	29.2859			52.1244	39.498
		56.6133	22.4182			9.71	12.5075			51.795	29.21			52.1196	39.4837
		56.6222	22.4467			10.0148	12.2537			51.8745	29.2097			52.0828	39.4593
		56.6257	22.4604			10.4444	11.9124			51.9776	29.2724			52.115	39.4775
		56.6253	22.4353			10.8457	11.5731			52.1468	29.3003			52.1071	39.4477
		56.6394	22.451			11.3894	11.2594			52.0827	29.3367			52.1027	39.4547
		56.6099	22.425			11.9414	10.9664			52.0827	29.3367			52.1128	39.4535
		56.6133	22.4404			12.2794	10.6786			52.0473	29.3367			52.1171	39.4614
		56.63	22.4567			12.7439	10.4236			52.0473	29.3367			52.1191	39.4409
		56.6332	22.4449			13.0709	10.1794			52.0473	29.3367			52.1171	39.4293
		56.645	22.465			13.8528	9.6616			52.0827	29.3367			52.1139	39.4043
		56.645	22.465			14.2502	9.30745			52.0612	29.3418			52.0996	39.3991
		56.6224	22.4456			14.5202	9.06816			52.0612	29.3418			52.0925	39.3425
		56.6339	22.4653			14.9721	8.8317			52.0612	29.3418			52.0703	39.2048
		56.7317	22.515			15.3262	8.53851			51.9809	29.3685			51.9996	39.0804
		57.025	22.6983			15.6982	8.25367			52.0582	29.4176			51.9464	39.0062
		57.1192	22.815			15.987	8.07477			51.775	29.455			51.9325	39.0125
		57.2833	22.9617			16.1533	7.97333			51.74	29.4956			51.9265	39.009
		57.4569	22.9207			16.1038	8.0275			51.81	29.575			51.9128	38.9157
		57.3483	22.77			16.1014	8.04514			51.7316	29.6861			51.9187	38.8075
		56.994	22.5558			16.0932	8.10206			51.636	29.6747			51.8784	38.7118
		56.6654	22.464			16.0323	8.0993			51.6019	29.7294			51.8072	38.6097
		56.6033	22.3833			16.0315	8.07936			51.5942	29.7345			51.7824	38.558
		56.6948	22.3501			16.0021	8.13256			51.571	29.77			51.7629	38.5162
		56.9203	22.3995			15.91	8.22			51.5627	29.7109			51.7583	38.5098
		57.103	22.349			15.9064	8.24571			51.5786	29.6759			51.7566	38.5011
		57.319	22.3269			16.0134	8.203			51.6141	29.6319			51.7382	38.4982
		57.2821	22.0196			16.0139	8.21653			51.6324	29.5907			51.746	38.5113
		57.3083	22.0368			16.0134	8.203			51.6317	29.627			51.7663	38.5138
		57.321	21.9574			16.018	8.1951			51.6193	29.6075			51.7512	38.5056
		57.2931	21.7732			16.0496	8.18458			51.61	29.5981			51.7322	38.498
		57.3228	21.9429			16.1571	8.15816			51.6139	29.6203			51.7524	38.4876
		57.4539	21.8867			16.2104	8.1787			51.61	29.5981			51.7699	38.5164
		57.4281	21.767			16.2256	8.19813			51.6324	29.6176			51.7494	38.5106
		57.5504	21.6271			16.23	8.7			51.649	29.5967			51.75	38.496
		57.6013	21.5593			N/A	N/A			51.649	29.6227			51.7543	38.4967
		57.6013	21.5593			N/A	N/A			51.6981	29.6484			48.384	34.5698
		57.6013	21.5593			18.3408	53.2639			51.6444	29.6324			48.2783	34.3674
		28.5119	8.1229			18.2914	53.2578			51.6573	29.6479			48.0897	34.2887
		28.5229	8.15254			N/A	N/A			51.6806	29.6437			47.9095	34.258
		28.5328	8.18783			N/A	N/A			51.7359	29.64			47.673	34.1152
		28.5393	8.21383			N/A	N/A			51.6482	29.6515			47.3895	33.8916
		28.5471	8.21644			18.941	55.549			51.6028	29.6653			47.1556	33.7658
		28.5529	8.23483			N/A	N/A			51.6028	29.6653			46.8808	33.5285
		28.5529	8.21466			19.11	55.64			51.6028	29.6653			46.7324	33.3545
		28.5529	8.21466			18.98	55.64			54.2649	25.7342			46.5654	33.1568
		28.5471	8.21644			18.915	55.51			54.2482	26.0268			46.3325	32.9989
		28.5471	8.21644			N/A	N/A			54.2271	26.1539			46.1444	32.9269
		28.5395	8.21017			18.85	55.51			54.2215	26.2256			46.0855	32.8976
		28.5179	8.18316			N/A	N/A			54.0042	26.6644			46.0703	32.8584
		28.5759	8.18278			18.59	55.38			53.94	26.74			46.0474	32.8411
		28.8398	8.26845			18.525	55.38			53.9324	26.6711			46.0474	32.8411
		29.0617	8.32897			18.395	55.38			53.92	26.74			46.0355	32.851
		29.3367	8.41123			18.2279	55.2221			53.9359	26.6992			46.0065	32.8486
		29.5941	8.54941			17.9105	55.0077			53.9295	26.6945			45.9796	32.8276
		29.8884	8.67982			17.4432	54.8229			53.9168	26.7551			45.9644	32.8178
		30.21	8.875			16.9289	54.6048			53.919	26.7707			45.9688	32.8095
		30.6162	9.20792			16.8025	54.535			53.9217	26.7743			46.0027	32.8149
		31.0577	9.46547			16.4372	54.3608			53.9217	26.7743			46.015	32.817
		31.3127	9.646			16.1104	54.1281			53.9314	26.7588			46.0384	32.849
		31.72	9.86796			15.9756	54.0764			53.924	26.767			45.9809	32.809
		32.0089	10.022			15.5331	53.7569			53.8098	26.7876			45.984	32.8163
		32.6425	9.99			15.2833	53.6367			53.7059	26.9471			45.9864	32.8434
		33.1059	9.96373			15.0614	53.495			53.6416	27.0859			45.9545	32.804
		33.5421	9.96254			15.0078	53.4553			53.573	27.3078			45.9762	32.8184
		34.1516	9.87148			14.782	53.2746			53.5392	27.2792			46.0236	32.8451
		34.6391	9.88			14.5722	53.1578			53.555	27.2775			46.0097	32.8428
		35.0853	9.85694			14.3906	53.0203			53.565	27.285			45.9644	32.8183
		35.611	9.76569			14.2957	52.9317			53.565	27.32			45.9644	32.8183
		36.028	9.698			13.9771	52.7045			53.5782	27.3156			45.9644	32.8309
		36.5573	9.69339			13.7313	52.4834			53.5708	27.2838			45.973	32.8227
		36.9266	9.62			13.545	52.38			53.5676	27.3051			45.9729	32.8179
		37.4168	9.53179			13.2895	52.1714			53.5676	27.3051			45.9997	32.8205
		37.8325	9.54887			13.13	52.065			53.5379	27.2391			45.9458	32.8527
		38.4324	9.46146			12.935	51.8979			53.5058	27.2404			45.9567	32.844
		39.195	9.31478			12.675	51.675			53.4586	27.2272			45.9707	32.8264
		39.7494	9.37784			N/A	N/A			53.4274	27.2402			45.9804	32.8436
		40.378	9.3834			N/A	N/A			53.4274	27.2402			46.0107	32.8769
		40.9694	9.37383			N/A	N/A			53.4327	27.2416			46.013	32.8649
		41.635	9.4175			N/A	N/A			53.4165	27.2377			45.9954	32.8521
		42.068	9.35291			N/A	N/A			53.4246	27.2458			46.0114	32.8608
		42.5705	9.27707			N/A	N/A			53.4242	27.2567			45.9953	32.8346
		43.0698	9.31806			N/A	N/A			53.4159	27.2633			45.9918	32.8626
		43.0598	9.47934			N/A	N/A			53.4159	27.2633			46.001	32.8513
		43.2327	9.63102			N/A	N/A			53.4182	27.235			46.0034	32.8649
		43.5023	9.81067			N/A	N/A			53.404	27.1873			45.9963	32.8568
		43.876	9.9481			N/A	N/A			53.3514	27.2214			45.9853	32.8421
		44.2821	10.1149			N/A	N/A			53.2244	27.1549			45.9569	32.8111
		44.6028	10.2615			N/A	N/A			53.0342	27.0342			45.96	32.8119
		44.5834	10.5278			N/A	N/A			52.6077	27.0914			45.9611	32.8146
		44.915	10.8733			N/A	N/A			52.438	27.153			45.96	32.7989
		45.1837	11.1528			18.2	54.21			52.3925	27.04			45.9642	32.811
		45.4685	11.419			18.265	54.275			52.2653	26.9339			45.9405	32.7914
		45.8676	11.5386			18.265	54.275			51.9278	26.8464			45.9211	32.7756
		46.3042	11.6273			N/A	N/A			51.6266	26.7883			45.8994	32.7623
		46.5768	11.6926			N/A	N/A			51.545	26.78			45.8994	32.7623
		47.0458	11.9056			N/A	N/A			51.5568	26.7445			45.8966	32.7747
		47.4074	12.058			N/A	N/A			51.5878	26.7261			45.8875	32.7747
		47.7827	12.3037			N/A	N/A			51.545	26.7445			45.9006	32.7723
		48.1587	12.4423			N/A	N/A			51.5196	26.7546			45.8916	32.7667
		48.425	12.6239			N/A	N/A			51.545	26.7574			45.8842	32.7498
		48.8292	12.738			18.2	54.145			51.5547	26.7634			45.9098	32.7873
		49.2418	12.9047			N/A	N/A			51.562	26.7687			45.8946	32.7643
		49.7305	13.1366			N/A	N/A			51.5685	26.7745			45.8513	32.7672
		50.1762	13.2504			17.94	53.95			51.5649	26.8224			45.7103	32.9535
		50.5229	13.4672			N/A	N/A			51.5883	27.105			45.4622	33.0422
		50.708	13.674			17.81	53.95			51.5502	27.3598			45.2628	33.1894
		51.1855	14.1598			17.81	53.885			51.5437	27.4147			45.0703	33.1654
		51.8661	14.8045			17.81	53.885			51.5658	27.3598			44.9671	33.1933
		52.2215	15.1935			17.7161	53.8272			51.59	27.3725			45.0151	33.1613
		52.708	15.548			17.6418	53.7971			51.623	27.3858			45.0527	33.1473
		53.0553	16.2079			17.5205	53.7077			51.5044	27.3			45.0568	33.1498
		53.3203	16.577			17.4132	53.6353			51.1308	27.2949			45.0086	33.1699
		53.4746	16.8313			17.2968	53.6147			50.7376	27.0024			45.0185	33.1754
		53.5485	16.9401			17.3442	53.5979			50.2775	27.0902			45.0026	33.1676
		53.5447	16.9478			17.3522	53.6109			50.2685	27.2779			45.0278	33.1487
		53.5364	16.9532			17.3524	53.5912			50.2602	27.3802			45.0516	33.1582
		53.562	16.972			17.3829	53.5848			50.227	27.4162			45.0175	33.1671
		53.562	16.972			17.29	53.573			50.1084	27.5653			44.9802	33.1795
		53.5579	16.9755			17.2605	53.5541			50.1408	27.8813			44.939	33.1731
		53.5579	16.966			17.2605	53.5541			50.265	28.075			44.85	33.2739
		53.5579	16.9755			17.29	53.55			50.3828	28.3374			44.8413	33.2168
		53.5478	16.9833			17.316	53.5912			50.31	28.4544			44.8809	33.2223
		53.5305	16.9808			17.2617	53.5657			50.5143	28.5034			44.8249	33.2075
		53.6211	17.1029			17.28	53.565			50.7578	28.6915			44.8277	33.211
		53.9756	17.3294			17.28	53.565			50.8379	28.797			44.8352	33.2705
		54.266	17.55			17.485	53.5844			50.8745	29.1166			44.8141	33.2056
		54.4923	17.81			17.295	53.535			50.9684	29.5016			44.8102	33.2066
		54.5981	18.0172			N/A	N/A			50.93	29.8267			44.8013	33.2134
		54.728	18.3733			N/A	N/A			50.7767	30.3			44.806	33.213
		54.8099	18.5919			N/A	N/A			50.7027	30.6421			44.8403	33.2093
		55.0909	18.992			16.12	53.95			50.7691	30.9013			44.7986	33.2105
		55.3361	19.2345			16.12	53.95			50.8455	30.974			44.8239	33.2226
		55.6026	19.6407			N/A	N/A			51.0611	30.9075			44.8033	33.2233
		55.6583	19.9303			N/A	N/A			51.2771	31.0193			44.8086	33.2321
		55.7208	20.3529			N/A	N/A			51.4057	31.1598			44.8146	33.2244
		55.7205	20.4678			16.12	53.95			51.4039	31.162			44.8117	33.2234
		55.8	20.838			16.12	53.95			51.3766	31.2532			44.799	33.234
		55.9508	21.2063			N/A	N/A			50.7753	31.5113			44.8127	33.239
		56.1641	21.4561			N/A	N/A			50.6451	31.8384			44.8013	33.242
		56.2085	21.5403			N/A	N/A			50.4284	31.8529			44.7949	33.2349
		56.3049	21.7036			N/A	N/A			50.3833	31.92			44.81	33.228
		56.3539	21.8038			N/A	N/A			50.3425	32.0952			44.802	33.2429
		56.4342	21.8725			N/A	N/A			50.4295	32.0046			44.7723	33.241
		56.5677	21.972			N/A	N/A			50.5488	32.0647			44.7793	33.2451
		56.5955	22.0198			N/A	N/A			50.7106	32.0967			44.8013	33.2311
		56.647	22.0711			N/A	N/A			50.9096	32.2453			44.8074	33.2381
		56.6664	22.1815			N/A	N/A			51.0536	32.344			44.7917	33.236
		56.7324	22.2111			N/A	N/A			51.105	32.52			44.7735	33.2361
		56.7412	22.1688			N/A	N/A			51.1894	32.5459			44.7648	33.2362
		56.7622	22.1497			N/A	N/A			51.531	32.5969			44.7743	33.2276
		56.7745	22.1985			N/A	N/A			51.59	32.6575			44.7676	33.2324
		56.7745	22.1985			N/A	N/A			51.66	32.675			44.7695	33.2324
		56.768	22.202			N/A	N/A			51.7033	32.6583			44.7786	33.2288
		56.7653	22.1731			18.245	32.2025			51.7487	32.6502			44.7702	33.2446
		56.7694	22.1955			18.1433	32.0415			51.7315	32.6328			44.7434	33.2361
		56.758	22.1888			18.0791	31.9846			51.8367	32.6512			44.7515	33.2457
		56.7525	22.2023			18.1031	32.0042			51.9214	32.636			44.7405	33.2439
		56.7673	22.2158			18.1257	31.9986			52.0574	32.624			44.7446	33.2362
		56.768	22.202			18.0649	31.9469			52.1568	32.5612			44.7384	33.24
		56.7608	22.2024			18.07	31.9575			51.8194	32.5072			44.7166	33.2461
		56.7605	22.2156			17.9029	31.7571			51.8538	32.5			44.7354	33.237
		56.768	22.202			17.55	31.4122			51.8538	32.5487			44.7434	33.2459
		56.7673	22.2158			17.2924	31.2361			52.335	32.675			44.7485	33.2333
		56.768	22.202			17.0815	30.9645			52.3774	32.7474			44.7704	33.2315
		56.776	22.238			16.825	30.6825			52.4044	32.8081			44.7847	33.2244
		56.768	22.202			16.525	30.47			53.2098	32.5982			44.778	33.222
		56.768	22.202			16.5286	30.4154			53.3053	32.5531			44.7658	33.2187
		56.7726	22.2142			16.4722	30.3467			53.2439	32.5535			44.7534	33.2381
		56.768	22.202			16.1704	30.2078			53.3104	32.5234			44.7794	33.2409
		56.768	22.202			15.6867	29.9173			53.3049	32.6913			44.7512	33.2234
		56.7608	22.2024			15.3578	29.64			53.372	32.7391			44.7229	33.2244
		56.7531	22.2158			15.0825	29.2653			53.3251	32.687			44.7219	33.22
		56.7531	22.2158			14.7042	28.9002			53.4349	32.6987			44.7338	33.2409
		56.8218	22.2142			14.3515	28.4528			53.4459	32.8343			44.7609	33.2327
		56.8389	22.197			14.1102	27.8538			53.5708	33.1013			44.7524	33.2315
		56.8249	22.1703			13.9375	27.235			53.5756	33.0902			44.7329	33.2681
		56.8015	22.1256			13.6396	26.5902			53.4687	32.807			44.7346	33.2644
		56.7908	22.1128			13.3983	26.0194			53.3509	32.8335			44.694	33.258
		56.764	22.062			13.0857	25.4948			53.43	33.1392			44.7139	33.2899
		56.744	22.084			12.6042	25.0958			53.245	33.18			44.7618	33.2785
		56.7369	22.0817			12.0584	24.8054			53.2431	33.1744			44.7653	33.2698
		56.7316	22.0856			11.5279	24.6197			53.365	33.5539			44.8225	33.2721
		56.7275	22.0752			11.0091	24.3769			53.5013	33.5903			44.9607	33.2896
		56.7098	22.0552			10.5129	23.9987			53.5519	33.5969			44.8179	33.2534
		56.7027	22.0814			10.2669	23.5517			53.5184	33.4672			44.7564	33.2482
		56.641	22.0112			10.2584	22.906			53.585	33.325			44.7791	33.2774
		56.5747	22.026			10.5424	22.4126			53.69	33.3259			44.7796	33.3004
		56.5998	22.0177			11.0175	21.918			53.82	33.3017			44.8325	33.2738
		56.6624	22.1132			11.7385	20.9902			53.9307	33.2511			44.8142	33.2933
		56.6757	22.1347			11.9865	20.4551			54.0107	33.2973			44.8367	33.2678
		56.6822	22.1198			12.0978	19.9342			54.145	33.41			44.8522	33.2328
		56.6937	22.1137			12.0066	19.6349			55.445	34.125			44.7939	33.2831
		56.7047	22.1202			11.9447	19.5561			55.445	34.125			44.8183	33.2704
		56.7233	22.139			11.9447	19.5561			55.445	34.125			44.8442	33.225
		56.6866	22.0912			11.9447	19.5561			55.445	34.125			44.8261	33.1837
		56.6866	22.0912			11.9361	19.5239			55.445	34.125			44.7563	33.2662
		56.6863	22.1168			11.924	19.5387			55.445	34.125			44.8327	33.2479
		56.68	22.0727			11.654	19.4052			55.445	34.125			44.8196	33.2763
		56.678	22.0878			11.3693	19.4407			55.445	34.19			44.7742	33.304
		56.6843	22.0978			10.9102	19.4187			55.3583	34.32			44.7849	33.258
		56.6885	22.0723			10.4975	19.6137			55.25	34.6074			44.8	33.2528
		56.692	22.092			10.1337	19.9566			55.2464	34.9664			44.8062	33.2492
		56.6986	22.0876			9.8027	20.4416			55.2341	35.1			44.8346	33.2331
		56.6863	22.079			9.555	20.9608			55.2245	35.4365			44.8775	33.2534
		56.6866	22.0912			9.50576	21.4185			55.2362	35.7611			44.8792	33.266
		56.7003	22.098			9.25971	21.918			55.253	35.9745			44.9608	33.24
		56.6965	22.1041			9.00611	22.3961			55.4632	36.4858			44.8248	33.3092
		56.7073	22.1356			8.78027	22.8097			55.4784	37.0043			44.78	33.3109
		56.6932	22.1044			8.66895	23.1639			55.4515	37.843			44.7736	33.2945
		56.6843	22.0978			8.73031	23.3634			55.4264	38.316			44.7566	33.2324
		56.7197	22.1485			8.96037	23.4626			55.3057	38.9288			44.7943	33.2555
		56.7197	22.1485			9.38708	23.6167			55.0696	39.6076			44.8212	33.2305
		56.6863	22.079			9.84609	23.7335			54.7675	40.2956			44.8024	33.2278
		56.7428	22.0068			10.3096	23.6883			54.4038	40.744			44.7748	33.2525
		56.789	21.9658			11.0539	23.4748			53.9812	41.2074			44.7694	33.2455
		56.6267	21.8272			11.6938	23.1988			53.6396	41.6929			44.7683	33.2524
		56.6225	21.7846			12.3085	22.927			53.2728	42.3619			44.8185	33.2238
		56.6624	21.7893			12.8169	22.8163			53.0053	42.9433			44.8184	33.2076
		56.6172	21.8227			13.2185	22.8081			52.777	43.6044			44.8435	33.2335
		56.6438	21.8848			13.6553	22.8641			52.371	44.2444			44.8317	33.255
		56.6973	21.944			14.1126	23.1823			52.1229	44.9138			44.8204	33.2778
		56.6284	21.8826			14.2467	23.51			51.8619	45.3158			44.7977	33.2983
		56.6336	21.8864			14.3181	23.9164			51.534	45.9758			44.7709	33.2962
		56.5287	21.8379			14.0833	24.4006			51.2304	46.644			44.7583	33.2877
		56.5053	21.838			13.8854	24.9811			51.0815	47.2154			44.7653	33.3071
		56.5005	21.774			13.4251	25.5503			50.9576	48.0527			44.8192	33.254
		56.6078	21.776			13.0285	26.0983			50.9007	49.0511			44.7786	33.2586
		56.7571	21.7012			12.5467	26.54			50.9488	49.6264			44.7885	33.282
		56.9351	21.7468			12.1136	27.0223			50.855	49.76			44.741	33.2771
		56.9946	21.762			11.635	27.4625			50.6805	49.6903			44.753	33.2452
		57.0267	21.7418			11.1044	27.8019			50.2522	49.5184			44.7776	33.2392
		57.0257	21.6713			10.5745	27.7824			50.0798	49.4217			44.8242	33.1972
		57.0873	21.6522			9.71595	27.6312			50.1525	49.36			44.85	33.2108
		57.0873	21.6233			9.14843	27.4504			50.3809	49.2818			44.7989	33.2648
		57.1708	21.6437			8.49239	27.1191			50.321	49.1378			44.767	33.2922
		57.2163	21.6856			7.86362	26.8796			50.034	49.0784			44.7836	33.3048
		57.265	21.775			7.345	26.715			50.1895	49.2204			44.7746	33.2786
		57.2857	21.757			6.7063	26.6698			50.6048	49.6646			44.7661	33.2983
		57.3008	21.7737			6.11981	26.6892			50.7662	49.8366			44.7803	33.2915
		57.4945	21.9965			5.53	26.8			50.695	49.77			44.816	33.2496
		57.5467	22.0624			5.21717	26.883			50.6861	49.6879			44.7933	33.2408
		57.5817	22.0391			5.1402	26.9854			50.7504	49.7873			44.8038	33.2392
		57.6607	22.0717			5.19735	27.1222			50.7702	49.7952			44.7705	33.2635
		57.72	22.1			5.26067	27.4531			50.8217	49.7817			44.8243	33.2214
		57.7974	22.1464			5.18098	27.931			50.7605	49.7295			44.7743	33.2501
		57.8145	22.2359			5.08156	28.3949			50.7171	49.8755			44.766	33.2511
		57.8786	22.2248			5.04932	28.5143			50.6895	49.8568			44.7652	33.2565
		57.8641	22.182			5.031	28.5643			50.7945	49.9436			44.8003	33.2287
		57.8641	22.182			4.96068	28.6532			50.895	49.92			44.8216	33.2338
		57.8641	22.182			4.93711	28.6549			50.895	49.92			44.8121	33.269
		57.8641	22.182			4.93093	28.6665			50.9356	49.9403			44.7865	33.3018
		57.8641	22.182			4.91689	28.6607			50.947	49.972			44.7898	33.274
		57.8641	22.182			4.94951	28.6539			50.9043	50.0686			44.7722	33.2913
		57.6157	22.0966			5.06658	28.6445			50.8733	50.1511			44.7806	33.2974
		57.63	22.0717			5.1675	29.0839			50.9321	50.0779			44.7557	33.3026
		57.6221	22.2193			5.14119	29.5255			51.0676	49.9783			44.78	33.2835
		57.5849	22.3482			5.19639	30.0408			51.1662	49.9245			44.76	33.2713
		57.6525	22.4341			5.24931	30.6576			51.2452	49.8277			44.7374	33.2791
		57.7583	22.5067			5.24568	31.2984			51.285	49.79			44.7531	33.2854
		57.9159	22.5663			5.27091	32.043			51.333	49.7278			44.7464	33.2826
		58.1077	22.7386			5.16941	32.7218			51.2991	49.4678			44.7483	33.2775
		58.1689	22.9633			4.979	33.4002			51.48	49.465			44.7708	33.2533
		58.24	23.236			4.7573	34.1022			51.6595	49.4			44.7566	33.2545
		58.3535	23.3629			4.42	34.6563			51.745	49.225			44.749	33.2611
		58.3838	23.4236			4.04512	34.9881			51.745	49.225			44.7309	33.2597
		58.3737	23.504			3.94875	35.0025			51.8643	49.2417			44.7845	33.2408
		58.3608	23.6966			3.8935	34.9635			51.896	49.153			44.7989	33.278
		58.3757	23.7938			3.92537	34.9541			52	49.075			44.79	33.2931
		58.3394	23.7671			3.91268	34.9922			52.0532	48.9923			44.7866	33.2906
		58.3644	23.8309			3.99486	34.8962			52.1176	48.9419			44.76	33.3065
		58.3517	23.9255			4.01488	34.9549			52.0939	48.9883			44.716	33.294
		58.3858	24.0272			4.05528	35.0675			52.0681	48.9914			44.7074	33.2943
		58.4272	24.0587			4.09303	35.1552			52.1017	48.9196			44.7514	33.2892
		58.4675	24.1876			3.96697	35.1118			52.1795	48.8181			44.7365	33.2833
		58.5555	24.4622			3.835	35.1			52.243	48.6878			44.7127	33.2909
		58.5954	24.5173			3.809	35.1195			52.3109	48.62			44.71	33.2918
		58.5503	24.5319			3.77	35.191			52.39	48.555			44.6958	33.2865
		58.6061	24.6418			3.74	35.13			52.4242	48.5995			44.6981	33.2895
		58.6001	24.6965			3.575	35.035			52.4432	48.4723			44.6893	33.2856
		58.5088	24.6069			3.25	34.84			52.4921	48.3971			44.6859	33.2831
		58.5108	24.7524			3.3	34.52			52.6158	48.3805			44.663	33.2736
		58.5253	24.8418			3.445	34.19			52.7294	48.2517			44.6659	33.2746
		58.4147	24.7081			3.2825	34.255			52.7904	48.0168			44.6272	33.243
		58.446	24.754			3.20667	34.125			52.9305	47.8058			44.5912	33.2068
		58.4884	24.7582			3.13625	33.93			53.0039	47.7461			44.6037	33.2229
		58.6029	24.9654			3.068	33.7393			53.105	47.71			44.594	33.219
		58.5374	24.8509			2.81667	33.509			53.1471	47.6182			44.5963	33.2268
		58.4952	24.9013			2.73619	33.2429			53.17	47.515			44.5963	33.2268
		58.447	24.9326			2.6619	33.119			53.2639	47.3561			44.594	33.219
		58.4877	24.9512			2.5415	32.994			53.2639	47.3561			44.5896	33.2239
		58.4859	24.9899			2.47	32.825			53.3	47.32			44.5963	33.2268
		58.516	25.0758			2.39778	32.6228			53.3	47.19			44.5976	33.2158
		58.4717	25.0167			2.44563	32.5325			53.0873	46.8			44.5855	33.2198
		58.4399	25.1172			2.418	32.5607			53.469	46.449			44.5759	33.2214
		58.4033	25.0967			2.3725	32.565			N/A	N/A			44.584	33.221
		58.4307	25.1403			2.36167	32.5			53.3178	43.81			44.5723	33.2246
		58.4473	25.1936			2.53067	32.656			53.1973	43.7597			44.5759	33.2214
		58.484	25.2022			2.509	32.6625			53.2393	43.6237			44.5759	33.2214
		58.5279	25.2664			2.47684	32.7463			53.3022	43.4773			44.5759	33.2214
		58.5107	25.2645			2.6	32.695			53.4249	43.3843			44.5846	33.2215
		58.5297	25.2887			2.51588	32.7524			53.3867	43.3257			44.5759	33.2214
		58.6527	25.4717			2.6312	32.5208			53.477	43.2209			44.5658	33.2156
		58.7311	25.6265			2.5844	32.4584			53.6309	43.1807			44.4317	32.9831
		58.7538	25.6554			2.51333	32.3104			54.1667	42.88			44.4057	32.6447
		58.75	25.648			2.39571	32.3019			54.3333	42.7867			44.5024	32.4156
		58.5626	25.4319			2.31	31.82			54.5426	42.7488			44.562	32.24
		58.4888	25.3163			2.21	31.72			54.665	42.7917			44.6049	32.0254
		58.5098	25.3403			2.21	31.655			54.6774	42.7329			44.5894	31.802
		58.5279	25.2989			2.21	31.33			54.78	42.73			44.6095	31.6298
		58.3781	25.272			2.21	31.07			54.925	42.64			44.6233	31.5492
		58.3556	25.2778			2.17941	30.81			54.9481	42.7784			44.62	31.522
		58.3011	25.267			2.16357	30.6521			54.9981	42.6806			44.6227	31.5224
		58.2029	25.3392			2.21	30.615			55.0487	42.6484			44.628	31.529
		58.0713	25.4104			2.12333	30.485			55.0924	42.5927			44.624	31.523
		58.0733	25.4066			2.11391	30.3635			55.1417	42.5923			44.6254	31.5307
		58.1008	25.3699			2.10737	30.1668			55.1769	42.7253			44.6068	31.4761
		58.1253	25.3638			2.11611	29.9072			55.2067	42.6755			44.6292	31.5354
		58.1286	25.3686			2.09733	29.7093			55.2129	42.6103			44.6265	31.5687
		58.1553	25.3544			2.10737	29.6332			55.289	42.5837			44.6215	31.5629
		58.1429	25.4014			2.10364	29.445			55.3692	42.5263			44.6309	31.5076
		58.1558	25.3914			2.11391	29.1935			55.4216	42.4788			44.6218	31.5066
		58.1629	25.4243			2.09444	28.99			55.51	42.4159			44.639	31.5571
		58.1523	25.4165			2.10364	28.665			55.54	42.405			44.6813	31.5738
		58.1673	25.398			2.08464	28.5025			55.6088	42.2968			46.0656	29.9808
		58.1758	25.3867			2.08419	28.1848			55.6129	42.2825			47.9081	28.9306
		58.1492	25.4471			2.08464	28.1125			55.575	42.25			43.4415	26.2754
		58.0903	25.4891			2.1372	27.8876			55.5412	42.2916			42.556	25.2483
		57.9621	25.6068			2.13107	27.8061			55.4484	42.2842			42.6366	25.2485
		57.9332	25.7903			2.15129	27.8997			55.6045	42.315			42.7313	25.2283
		57.8911	25.8392			2.15129	27.8997			55.6244	42.224			42.7931	25.2099
		57.8881	25.8561			2.15129	27.8997			55.6562	42.2067			42.8107	25.2196
		57.8705	25.8837			18.3168	27.3301			55.6771	42.2871			42.8471	25.2176
		57.8551	25.9966			18.1656	27.3937			55.59	42.365			42.8662	25.1485
		57.8878	25.9819			17.7933	27.9203			55.38	41.86			42.8698	25.062
		57.8652	25.9797			17.7833	27.6544			55.6782	41.7376			42.9328	25.0415
		57.8453	25.9687			17.9227	27.5063			55.6706	41.8447			42.2242	45.6057
		57.8281	25.964			17.9227	27.5063			55.6814	41.9132			42.5742	45.655
		57.8281	25.964			17.8464	27.5002			55.7019	41.9405			42.8116	45.7189
		57.8281	25.964			N/A	N/A			55.6608	42.0836			43.0305	45.5053
		60.4208	30.1573			N/A	N/A			55.7022	42.007			43.4307	45.2379
		60.4472	30.1545			21.3799	28.718			55.7417	42.0296			43.7903	45.1114
		60.4472	30.1545			21.3661	28.6148			55.7824	41.9281			43.98	44.9293
		60.4527	30.1492			21.3538	28.6			55.8435	41.7752			44.3518	44.685
		60.4449	30.109			21.2858	28.4905			55.8752	41.7238			44.5704	44.5768
		60.4583	30.1434			21.2365	28.3641			55.8752	41.7238			45.0714	44.2551
		60.4525	30.0835			21.0721	28.1736			55.8752	41.7238			45.5501	43.8844
		60.4606	30.1149			20.8591	28.0581			54.21	28.99			46.006	43.5723
		60.4583	30.1434			20.8034	28.0184			54.21	28.99			46.4789	43.2533
		60.4549	30.0545			20.7856	27.9897			54.21	28.86			46.865	43.0419
		60.4525	30.0835			20.7842	28.0009			54.145	28.86			47.1367	42.9211
		60.4554	30.1194			20.7733	27.9963			54.171	28.899			47.5541	42.6741
		60.4635	30.1058			20.7297	28.0097			54.1636	28.9621			47.8669	42.4255
		60.4744	30.1356			20.7074	27.861			54.1636	28.9621			48.1246	42.3646
		60.4606	30.1149			20.7424	27.534			N/A	N/A			48.5042	42.1454
		60.4656	30.108			20.8217	27.5068			N/A	N/A			48.8185	41.8902
		60.4694	30.1434			20.8693	27.4889			54.145	29.055			49.1126	41.6633
		60.4606	30.1149			20.7893	27.4496			N/A	N/A			49.3042	41.5619
		60.4744	30.1356			20.8433	27.3886			N/A	N/A			49.3361	41.5243
		60.4744	30.1356			20.8758	27.2765			N/A	N/A			49.2889	41.4889
		60.4744	30.1356			20.8776	27.1758			N/A	N/A			49.2533	41.4722
		60.4744	30.1356			20.9648	27.1755			N/A	N/A			49.2513	41.3662
		60.4663	30.0408			21.0251	27.1933			N/A	N/A			49.1762	41.2962
		60.4729	30.0886			21.0836	27.1424			N/A	N/A			49.126	41.2957
		60.4675	30.0775			21.0915	27.1306			N/A	N/A			49.1669	41.0834
		60.4627	30.0835			21.094	27.122			N/A	N/A			49.3124	40.7422
		60.4729	30.0886			21.094	27.122			N/A	N/A			49.4762	40.1525
		60.4673	30.0878			21.1027	27.1254			N/A	N/A			49.6307	39.8211
		60.4729	30.0886			21.1369	27.1132			N/A	N/A			49.6765	39.3216
		60.4675	30.0775			21.0921	27.1514			N/A	N/A			49.7677	38.9515
		60.4627	30.0835			N/A	N/A			N/A	N/A			49.884	38.7732
		60.4682	30.095			N/A	N/A			N/A	N/A			50.0103	38.5188
		60.4729	30.0886			19.695	28.86			52.7384	32.3128			49.9592	38.1704
		60.4717	30.0396			19.8293	28.0172			52.5121	32.5315			49.9259	37.9949
		60.4682	30.095			19.786	27.6692			52.7382	32.2586			49.9067	37.8582
		60.4745	30.03			19.7526	27.6844			N/A	N/A			49.8689	37.8166
		60.4663	30.0408			19.6733	27.7233			N/A	N/A			49.9014	37.7666
		60.4729	30.0886			19.6374	27.7661			N/A	N/A			49.9404	37.6476
		60.4663	30.0408			19.6226	27.7661			56.55	29.25			49.9289	37.4643
		60.4694	30.1434			19.5019	27.7754			56.3355	29.367			49.8282	37.2563
		60.4682	30.095			N/A	N/A			56.6336	29.2221			49.7988	37.1654
		60.4682	30.095			N/A	N/A			56.6924	29.2624			49.7285	36.9661
		60.4755	30.03			15.5417	36.2229			56.6614	29.1819			49.8312	36.9852
		60.4663	30.0408			15.5675	36.2069			56.605	29.13			49.8276	36.9756
		60.476	30.0794			15.6098	36.2483			56.53	29.1			49.9009	36.7953
		60.476	30.0794			15.5793	36.2304			56.355	29.0727			49.9838	36.7417
		60.4694	30.03			15.6093	36.2514			56.0021	29.0271			49.9703	36.6258
		60.4682	29.9806			15.6709	36.3764			56.1368	28.9807			49.9239	36.449
		60.4682	29.9806			15.567	36.4825			56.265	28.85			49.8765	36.3785
		60.4786	29.9676			15.5958	36.616			56.2565	28.7635			49.744	36.2533
		60.4789	30.0083			15.6361	36.672			56.2664	28.6039			49.6735	36.1265
		60.4702	29.826			N/A	N/A			56.1805	28.4324			49.7133	36.0027
		60.4774	29.5693			N/A	N/A			55.8082	27.8506			49.7794	35.9252
		60.4895	29.3011			10.92	38.74			55.9	28.08			49.915	35.7988
		60.5652	28.9073			3.224	36.6191			55.705	28.99			50.1315	35.3728
		60.5558	28.7481			3.19944	36.4722			55.9	28.7571			50.2888	34.9125
		60.4428	28.9804			3.17515	36.3921			56.03	28.535			50.5566	34.4968
		60.4298	28.9945			3.27241	36.5076			56.0259	28.3319			50.7447	34.0736
		60.477	28.99			3.27889	36.6022			56.0418	28.1982			50.8968	33.5844
		60.5214	29.1124			3.30318	36.6895			56.1643	28.1017			51.0473	33.2194
		60.5174	29.0598			3.21286	36.7157			56.1154	28.0949			51.24	32.7006
		60.4689	28.9593			3.21286	36.7157			56.0418	28.0879			51.3235	32.2729
		60.5269	28.9927			3.30087	36.6883			56.093	28.1352			51.4775	31.865
		60.5629	28.9866			3.30087	36.6883			56.0415	28.3171			51.7276	31.4943
		60.5564	28.7832			3.25	36.595			56.1524	28.2291			52.1608	30.5596
		60.5614	28.6557			3.20667	36.6528			56.2194	28.1803			52.5125	30.0567
		60.6	28.665			3.21286	36.595			56.225	28.1233			52.7818	29.6012
		60.6	28.665			3.34286	36.855			56.2059	27.9959			52.9432	29.2787
		60.5676	28.6619			3.302	36.7293			56.2826	27.9054			53.0931	28.8796
		60.5421	28.6217			3.315	36.855			56.2498	27.755			53.3027	28.3137
		60.55	28.585			3.25	36.92			56.2218	27.7225			53.3632	28.0964
		60.5213	28.3945			3.198	36.8507			56.1848	27.6962			53.3178	27.5374
		60.515	28.34			3.29643	36.9479			56.1984	27.7314			53.2748	27.1819
		60.5213	28.2645			3.44783	37.033			56.1984	27.7314			53.3813	26.9863
		60.55	28.195			3.53407	37.0981			56.16	27.7276			53.4454	26.8229
		60.5307	28.0397			N/A	N/A			56.16	27.7276			53.5076	26.7736
		60.5213	27.8745			N/A	N/A			56.2398	27.7166			53.5455	26.7588
		60.5676	27.8819			N/A	N/A			56.2745	27.6931			53.5806	26.76
		60.58	27.885			N/A	N/A			56.2779	27.6265			53.556	26.6976
		60.5367	27.6529			4.94	41.34			56.2427	27.5541			53.6526	26.688
		60.5209	27.6821			4.89273	41.08			56.1538	27.5074			53.5696	26.8539
		60.5209	27.6821			4.94	41.21			56.1207	27.4542			53.6757	26.9438
		60.55	27.545			4.745	40.885			56.0496	27.3098			53.7711	27.0049
		60.5656	27.4228			N/A	N/A			56.0493	27.2856			53.8754	27.0057
		60.58	27.3			N/A	N/A			N/A	N/A			53.9371	27.0629
		60.5556	27.2025			N/A	N/A			N/A	N/A			54.0753	27.1506
		60.5028	27.0522			N/A	N/A			N/A	N/A			54.1972	27.1497
		60.502	27.04			4.29	39.845			N/A	N/A			54.1486	27.0994
		60.4961	26.9226			4.225	39.715			N/A	N/A			53.9637	27.0132
		60.4579	26.9336			4.16	39.65			N/A	N/A			53.9989	26.9989
		60.4329	26.8279			4.03	39.39			N/A	N/A			53.8978	26.9715
		60.437	26.8775			4.03	39.325			N/A	N/A			53.8956	26.9652
		60.4157	26.7162			4.03	39.195			N/A	N/A			53.8136	26.8276
		60.4145	26.494			4.03	39.195			N/A	N/A			53.7348	26.7684
		60.3865	26.2388			3.9	39			N/A	N/A			53.9326	26.792
		60.3341	25.9578			3.9	38.87			55.7162	27.0669			53.7419	26.725
		60.294	25.7511			3.835	38.805			55.6861	27.0316			53.7568	26.7589
		60.1815	25.35			3.835	38.675			55.6639	27.0913			53.7351	26.803
		60.111	25.09			3.77	38.48			55.6551	27.2184			53.6329	27.1176
		60.0932	24.7581			N/A	N/A			55.6485	27.1898			53.569	27.3845
		60.0958	24.6253			3.51	37.96			55.7078	27.3254			53.5426	27.5537
		60.0828	24.6285			3.419	37.661			55.6758	27.4755			53.5503	27.8352
		60.0828	24.6285			3.33273	37.31			55.6717	27.4522			53.7098	28.3457
		60.0632	24.551			3.33273	37.31			55.6527	27.4205			53.9951	28.4548
		60.0275	24.5936			3.25	37.115			55.7474	27.5176			54.2242	28.6339
		60.077	24.8385			3.12	36.725			55.7106	27.4634			54.7857	28.7048
		60.143	24.9987			2.99	36.595			55.7579	27.5207			54.9102	28.9992
		60.1309	25.0333			2.94273	36.4			55.79	27.5633			55.0823	29.2754
		60.0435	25.1468			2.90727	36.14			55.8184	27.5963			55.2044	29.4628
		59.9525	24.9175			2.82286	35.815			55.7628	27.7333			55.2793	29.5127
		60.0275	25.1263			2.77643	35.5179			55.7467	27.73			55.429	29.4903
		60.058	25.148			2.795	35.425			55.77	27.76			55.4195	29.4432
		60.064	25.048			2.68938	35.2381			55.7785	27.7804			55.4347	29.4684
		60.0659	24.8064			2.63	35			55.7936	27.8141			55.4589	29.4811
		60.0572	24.8023			2.55273	34.58			55.8152	27.9076			55.4264	29.4772
		60.0848	24.5607			2.49167	34.32			55.8925	27.915			55.4684	29.52
		60.0306	24.1758			2.43941	34.06			55.9123	27.9549			55.4708	29.5933
		59.9931	24.1243			2.38727	33.8			55.9178	28.0086			55.4585	29.5512
		59.9585	24.0341			2.34	33.475			55.8841	28.1092			55.4453	29.5337
		59.9088	24.0022			2.314	32.825			55.887	28.145			55.4434	29.5166
		59.8563	23.946			2.33188	32.7437			55.8973	28.1782			55.5451	29.568
		59.8493	23.8214			2.21	32.435			55.9591	28.1367			55.5646	29.688
		59.7664	23.6264			2.145	31.85			55.8711	28.0251			55.6263	29.7234
		59.672	23.336			2.13474	31.5968			55.5626	27.8324			55.6956	29.7168
		59.654	23.124			2.23364	31.5368			55.3333	27.8167			55.7189	29.6622
		59.6344	23.0058			2.18263	31.33			55.25	27.525			55.756	29.5993
		59.5106	22.8171			2.11824	31.1694			55.3114	27.8417			55.937	29.7023
		59.4121	22.5829			2.09733	31.1393			55.3386	27.7314			56.0444	29.8422
		59.3909	22.5397			2.09733	30.8793			55.3404	27.755			56.14	29.9033
		59.3654	22.5599			2.09733	30.7493			55.405	27.735			56.1633	29.8644
		59.41	22.6006			2.09444	30.6872			55.4585	27.8077			56.1753	29.8124
		59.4525	22.5727			2.10364	30.6268			55.5	27.7825			56.1892	29.8086
		59.4144	22.4922			2.08	30.29			55.5125	27.7869			55.9924	29.761
		59.432	22.5231			2.08	29.965			55.5313	27.7775			55.5655	30.0683
		59.3789	22.4552			2.08	29.835			55.5716	27.8086			55.9546	30.3854
		59.3859	22.464			2.08	29.575			55.562	27.8027			55.9667	30.6967
		59.4017	22.3848			2.10167	29.38			55.562	27.8035			55.9612	30.7953
		59.3459	22.4184			2.09733	29.0593			55.575	27.8128			55.9062	30.9427
		59.3587	22.4223			2.11391	28.8035			N/A	N/A			56.0657	31.0518
		59.3064	22.2581			2.11	28.485			55.7122	28.1426			56.1481	31.0372
		59.2083	22.2083			2.11852	28.4796			55.6357	27.8265			56.2171	31.0555
		59.1749	21.905			2.08464	28.2796			55.6579	27.7909			56.1611	31.0411
		59.1543	21.7598			2.12333	28.0063			55.7296	27.8893			56.029	30.9787
		59.1614	21.7191			2.22677	27.82			55.6825	27.905			56.0083	30.9985
		59.1734	21.7611			2.20161	27.4426			55.67	27.8875			56.0079	31.0265
		59.1764	21.7761			2.19088	27.2121			55.628	27.873			56.0167	31.02
		59.1855	21.8305			2.21464	26.8496			55.6214	27.8571			56.0214	31.0367
		59.1985	21.7783			2.25333	26.7063			55.6518	27.8815			56.0186	31.0337
		59.1979	21.8058			2.285	26.56			55.79	27.895			56.0285	31.0465
		59.2332	21.8218			2.314	26.403			55.6972	27.911			55.7058	29.996
		59.2918	21.8755			2.31706	26.1529			55.5672	27.8278			55.7603	30.0527
		59.2469	21.7839			2.21	26.26			55.6625	27.8025			55.8144	30.1618
		59.2112	21.8069			N/A	N/A			55.6655	27.7945			56.4884	31.8063
		59.2113	21.8081			N/A	N/A			55.7364	27.8514			56.7239	31.9817
		59.1871	21.7657			N/A	N/A			55.4622	27.7537			56.7465	32.029
		59.1796	21.7579			N/A	N/A			55.4775	27.75			56.96	32.1267
		59.18	21.6875			N/A	N/A			55.458	27.7467			57.1363	32.1112
		59.1198	21.515			N/A	N/A			55.4937	27.7279			57.012	31.836
		59.0707	21.32			N/A	N/A			55.6115	27.801			57.0755	31.8566
		59.0648	21.1878			2.86	23.66			55.5687	27.6397			57.0819	31.8296
		59.0287	21.1727			2.9575	23.595			55.5471	27.6688			57.1133	31.8445
		59.0296	21.0913			2.98316	23.3658			55.6168	27.8177			57.0966	31.84
		59.0021	21.0578			3.09214	23.1493			55.5344	27.774			57.1226	31.8422
		58.8227	21.1869			3.03971	23.2432			55.5163	27.7946			57.0998	31.8485
		58.7953	21.58			3.12722	22.7211			55.5383	27.8228			57.1062	31.851
		58.6615	22.1398			3.22263	22.4661			55.513	27.8351			57.12	31.8548
		58.232	22.366			3.34838	22.2897			55.5344	27.8579			57.1021	31.8485
		58.2859	22.3026			3.38722	22.0675			55.51	27.8495			57.0839	31.8413
		58.2505	22.2048			3.59069	21.8848			55.5213	27.8228			57.0949	31.8356
		58.7121	21.7667			3.52912	21.6144			55.572	27.8968			57.1188	31.8408
		58.7551	21.806			3.65912	21.3544			55.5863	27.9076			57.1213	31.8505
		58.8423	21.8979			3.81333	21.0672			55.5696	27.8742			57.1052	31.8485
		58.894	22.0819			3.88267	20.839			55.5985	27.8449			57.0848	31.8339
		58.9404	22.2053			4.0103	20.3903			55.523	27.9078			56.9924	31.8164
		59.0062	22.3681			4.19714	19.9952			55.3955	27.9562			56.8	31.91
		59.0275	22.5738			4.33447	19.8113			55.4397	27.9676			56.7728	32.1766
		58.9607	23.5163			4.33447	19.7292			55.6346	28.3183			56.9272	32.2706
		58.955	23.6734			4.45405	19.4381			55.445	27.911			57.0013	32.2955
		59.0417	23.53			4.59643	19.0945			55.4223	27.9258			57.1574	32.2194
		59.0576	23.7147			4.81531	18.8049			55.4209	27.8128			56.8925	32.0462
		59.072	23.8648			4.78484	19.6006			55.3933	27.5933			56.7153	31.9366
		59.0308	24.0949			4.69576	19.4606			55.2851	27.2403			56.9571	31.9377
		58.9672	24.2396			4.75256	18.983			55.2943	27.2616			57.1064	31.9113
		59.0494	24.3366			4.81361	18.85			55.2867	27.2033			57.2653	31.8093
		59.0857	24.5974			4.78279	18.6081			55.1477	27.1866			57.3613	31.7949
		59.098	24.8807			4.89976	18.4507			55.017	27.1798			57.5298	31.7949
		59.0775	25.1875			4.96108	18.3827			54.581	26.9607			57.7571	31.8012
		59.0857	25.4706			5.05471	18.3759			54.6929	27.04			58.2557	31.7414
		59.0974	25.8907			5.06212	18.3773			54.8706	27.2522			58.6094	31.6306
		59.1418	26.2148			5.01968	18.4852			54.9322	27.56			58.9246	31.4135
		59.1308	26.5597			4.55	18.85			54.8176	27.6759			59.1235	31.0671
		58.9231	26.8892			N/A	N/A			54.7977	27.6467			59.2165	30.9335
		58.9703	27.091			N/A	N/A			54.795	27.6745			59.2485	30.9192
		58.8587	26.8838			N/A	N/A			54.7995	27.6628			59.2565	30.9176
		58.7194	26.6053			N/A	N/A			54.795	27.69			59.255	30.9232
		58.4327	26.3304			4.42	19.24			54.795	27.69			59.2667	30.9224
		58.1168	26.0931			4.29	19.37			54.7993	27.6784			59.2751	30.9196
		58.058	25.9398			4.355	19.24			54.7907	27.7016			59.2751	30.9196
		57.9919	25.8514			4.355	19.24			54.7995	27.6628			59.2715	30.9164
		57.8871	25.9576			N/A	N/A			54.7995	27.6628			59.2647	30.9306
		57.8255	26.0399			N/A	N/A			54.795	27.69			59.1481	31.1406
		57.7174	26.1365			N/A	N/A			54.795	27.69			59.1322	31.1773
		57.5243	26.3611			N/A	N/A			54.795	27.69			59.0459	31.2689
		57.5799	26.4026			N/A	N/A			54.795	27.69			59.0663	31.2651
		57.5283	26.46			N/A	N/A			54.8113	27.6927			59.0887	31.2487
		57.785	26.5143			N/A	N/A			54.7035	27.6953			59.0842	31.2568
		57.75	26.92			4.355	19.11			54.585	27.7825			59.0872	31.26
		57.8749	26.9819			4.381	19.019			54.4825	27.69			59.0842	31.2568
		58.1075	27.0808			4.355	18.98			54.4778	27.7082			59.0938	31.2525
		58.3736	27.1753			4.381	19.019			54.4004	27.7179			59.0872	31.26
		58.4714	27.3078			4.355	19.045			54.405	27.7012			59.183	31.3309
		58.9022	27.5875			4.329	19.279			54.392	27.6077			59.283	31.6163
		58.8264	27.6698			4.29	19.37			54.4062	27.5674			59.5717	31.8277
		59.0052	27.9515			4.329	19.461			54.3975	27.565			59.796	31.9783
		59.2068	28.4386			4.29	19.435			54.4198	27.5851			60.2643	32.2543
		59.2381	28.6737			4.42	19.63			54.392	27.5884			60.6679	31.8928
		59.2438	28.9297			N/A	N/A			54.4511	27.6167			61.1145	31.413
		59.2634	28.9447			N/A	N/A			54.4495	27.6375			61.1292	31.3952
		59.3184	28.9457			N/A	N/A			54.4956	27.658			61.1605	31.2425
		59.3273	29.0343			N/A	N/A			54.5374	27.637			61.186	31.0633
		59.3651	29.2577			4.83737	20.4032			54.6029	27.5918			61.2323	30.9303
		59.418	29.2388			4.81	20.6137			54.522	27.716			61.2897	30.7945
		59.475	29.3599			4.68382	21.1556			54.8043	27.5476			61.2729	30.6629
		59.4633	29.4004			4.51372	21.6828			N/A	N/A			61.2535	30.5248
		59.3837	29.4032			4.61724	22.1224			N/A	N/A			61.1832	30.1677
		59.3249	29.2794			4.71824	22.6735			N/A	N/A			61.32	29.8785
		59.2946	29.1478			4.64425	22.7793			55.12	27.56			61.2333	29.6973
		59.1887	29.2314			4.5278	22.731			N/A	N/A			61.2748	29.376
		59.1341	28.9837			4.51404	22.8966			N/A	N/A			61.2557	29.11
		59.2335	28.7878			4.53104	22.9558			N/A	N/A			61.2246	28.8087
		59.0639	28.9268			4.55	22.9855			56.095	26			61.171	28.6841
		58.9139	29.12			4.54755	22.9806			55.64	25.1261			61.1707	28.4971
		58.6898	29.3774			4.55464	22.9659			55.965	25.61			61.208	28.4656
		58.4505	29.4959			4.563	22.971			55.5533	24.9383			61.1776	28.2592
		58.2048	28.9941			4.74047	23.0735			55.5183	24.8411			61.108	28.4453
		58.5891	28.5664			4.875	23.1303			55.5129	24.83			61.0864	28.3264
		N/A	N/A			5.09537	23.3112			55.5372	24.8179			61.1088	28.104
		58.7284	29.8122			5.2786	23.657			55.5573	24.8359			61.089	27.9331
		58.8343	28.7605			5.42043	23.9285			55.495	24.7825			61.0837	27.9413
		58.9356	28.8881			5.52067	24.5498			55.0778	24.7422			61.0857	27.9333
		59.0949	28.949			5.66754	25.0672			55.2139	24.7397			60.9286	27.6686
		59.0359	29.1651			5.70074	25.0298			55.3418	24.7574			60.542	27.4237
		58.9086	29.1092			5.87131	24.96			55.2121	24.7975			60.4773	27.434
		58.9824	29.0225			5.96295	25.0325			55.965	26.065			60.4841	27.5136
		59.0083	29.1033			6.0975	25.2075			N/A	N/A			60.5432	27.7314
		58.9755	29.2785			6.26653	25.3182			55.3107	25.948			60.4348	27.3939
		59.1184	29.1646			6.73884	25.3651			55.5256	25.896			60.4284	27.3363
		N/A	N/A			7.13375	25.2904			55.631	25.9014			60.4497	27.3517
		N/A	N/A			7.35682	25.1639			55.66	25.875			60.4609	27.2821
		N/A	N/A			7.49568	25.1698			55.6348	25.8596			60.4474	27.4174
		N/A	N/A			7.61927	25.1629			55.64	25.8267			60.5032	27.369
		N/A	N/A			7.62568	25.1698			55.64	25.8135			60.5137	27.3688
		N/A	N/A			7.6307	25.1595			55.671	25.7648			60.506	27.3674
		N/A	N/A			7.88667	25.2318			55.575	25.7873			60.5137	27.3688
		59.0812	28.8906			8.515	25.2353			55.6075	25.7261			60.5137	27.3688
		59.0707	28.8061			9.126	25.2906			55.64	25.615			60.5137	27.3688
		59.033	28.7219			9.49394	25.3185			55.5516	25.5008			60.4968	27.3806
		59.02	28.7133			9.9528	25.3084			55.5986	25.3441			60.4958	27.3811
		59.0252	28.7595			10.5517	25.6263			55.4522	25.2633			60.4968	27.3806
		59.02	28.7608			11.1248	26.0276			55.5055	25.1438			60.4968	27.3806
		59.0386	28.7975			11.5375	26.0813			55.5506	25.0778			60.56	27.489
		59.0132	28.7182			12.0152	26.1536			55.5506	25.0778			60.5032	27.5716
		59.0266	28.7267			12.7241	26.4439			55.5927	25.0309			60.6107	27.616
		59.0216	28.7366			13.0843	26.6395			55.6439	25.0664			N/A	N/A
		59.02	28.7958			13.5133	26.6967			55.6623	25.0491			N/A	N/A
		59.0265	28.7966			14.1605	26.9037			55.6282	25.0585			N/A	N/A
		58.8411	29.0496			14.7777	27.0855			55.7223	25.0423			N/A	N/A
		59.0133	28.7933			15.4808	27.4589			55.6441	25.1103			N/A	N/A
		58.9997	28.7216			15.9529	27.786			55.783	25.0813			N/A	N/A
		59.0231	28.7566			16.6692	28.158			55.7952	25.0774			N/A	N/A
		58.994	28.7219			17.2092	28.4384			55.9217	25.116			60.5406	27.2785
		58.9946	28.7141			17.5413	28.6231			55.9587	25.2577			60.5204	27.0955
		59.0266	28.73			17.6433	28.713			56.0083	25.246			59.9638	26.674
		58.9879	28.7604			17.6711	28.7448			55.9674	25.0756			59.8606	26.4581
		58.9833	28.7667			17.6692	28.814			55.9674	25.0756			59.8006	26.3307
		58.9879	28.7604			N/A	N/A			55.9852	25.0541			59.7936	26.2432
		59.0428	28.8259			N/A	N/A			55.9836	25.0761			59.6957	26.08
		59.0346	28.9058			N/A	N/A			55.9674	25.0756			59.6905	26.1474
		59.0831	29.0903			16.0729	26.8226			56.0716	25.09			59.5711	25.8783
		59.0282	29.0591			16.1754	26.6863			56.085	25.08			59.5541	25.7366
		59.0279	29.2151			16.169	26.6594			56.147	24.9817			59.547	25.71
		59.093	29.1828			16.1556	26.6144			56.1555	24.8838			59.9322	25.8326
		59.0017	29.3617			16.1597	26.6085			56.1869	24.7941			60.5747	25.4779
		58.7994	29.4825			16.1499	26.6131			56.1734	24.7628			60.6013	25.4827
		58.7585	28.6359			16.0899	26.5935			56.115	24.655			60.5883	25.298
		58.8228	28.5197			16.0839	26.6175			56.083	24.5459			60.2655	24.8558
		58.7807	28.5365			16.057	26.7583			56.083	24.5459			60.346	24.8285
		58.9518	28.2401			16.067	26.6192			56.0156	24.5026			60.3429	24.7292
		58.9943	28.2342			16.0767	26.6013			56.0348	24.3678			60.34	24.6773
		58.9582	28.2523			16.067	26.6192			56.0811	24.3193			60.3283	24.5572
		59.124	28.1996			16.0719	26.6073			56.0434	24.2024			60.2678	24.4497
		59.1135	27.9454			16.0779	26.5754			56.0166	24.0948			60.1912	24.3402
		59.1479	27.9273			16.0779	26.5754			56.0257	23.959			60.0965	24.0235
		59.1412	27.9081			16.0779	26.5754			56.0408	23.8983			60.0062	23.7118
		59.1642	27.7814			30.4373	19.9478			56.055	23.865			59.8685	23.4511
		59.0626	27.462			30.5287	19.6867			56.0759	23.66			59.6867	22.96
		58.9875	27.4148			30.6217	19.5672			56.0463	23.6167			48.5884	25.8581
		58.7472	27.4959			30.6034	19.5673			56.1331	23.5345			48.6013	25.8429
		58.61	27.525			30.6321	19.5889			56.2019	23.4923			48.7591	25.8978
		58.5471	27.5828			30.5654	19.6234			56.2019	23.4923			48.834	25.9284
		58.5471	27.5828			30.5784	19.5969			56.2019	23.4923			49.0921	26.2521
		58.5471	27.5828			30.6093	19.5616			57.1458	28.795			49.1566	26.234
		52.3306	32.5754			N/A	N/A			57.161	28.535			49.1662	26.2637
		52.4345	33.1251			N/A	N/A			57.1384	28.4358			49.1832	26.3045
		52.5446	33.7754			N/A	N/A			57.109	28.249			49.2165	26.3353
		52.6933	34.3633			N/A	N/A			N/A	N/A			49.2265	26.3285
		52.9115	34.8013			N/A	N/A			55.12	30.29			49.2333	26.3275
		53.0833	35.2817			N/A	N/A			55.081	29.8133			49.1975	26.2538
		53.5614	35.7811			N/A	N/A			54.9984	29.9252			49.24	26.1776
		54.0494	36.166			N/A	N/A			54.9214	29.8928			49.2808	26.1434
		54.5044	36.6062			N/A	N/A			54.9214	29.8928			49.263	26.141
		55.2591	37.1891			N/A	N/A			54.8474	29.8623			49.2725	26.1422
		55.734	37.6562			N/A	N/A			54.8474	29.8623			49.3074	26.1269
		55.9867	37.8931			N/A	N/A			54.8364	29.8882			49.2862	26.1355
		56.0021	37.8555			N/A	N/A			54.8117	29.8703			49.2564	26.1492
		56.0081	37.8507			N/A	N/A			54.8053	29.8829			49.2816	26.172
		56.0758	37.851			N/A	N/A			54.6325	29.635			49.2918	26.2935
		56.1125	37.8425			N/A	N/A			54.6433	29.6833			49.2927	26.3834
		56.1318	37.8141			N/A	N/A			54.8456	29.952			49.3057	26.4071
		56.1418	37.7838			N/A	N/A			54.906	30.0165			49.3396	26.4273
		56.1696	37.8228			57.07	42.38			55.1371	30.1189			49.3548	26.4707
		56.1612	37.8193			57.2535	41.73			55.2413	29.9809			49.3569	26.4935
		56.1928	37.8603			57.4241	41.2638			55.38	29.8746			49.305	26.5581
		56.2463	37.881			57.5441	40.8353			55.4845	29.7292			49.2315	26.4848
		56.3457	37.8808			57.5431	40.5528			55.498	29.7531			49.2879	26.5794
		56.4273	37.8932			57.6015	40.4721			55.5002	29.7553			49.3378	26.6638
		56.4975	37.8983			57.7161	40.3906			55.498	29.7531			49.3782	26.7315
		56.5322	37.9116			57.7019	40.3903			55.498	29.7435			49.365	26.7287
		56.55	37.95			57.8023	40.1397			55.4958	29.7416			49.391	26.7306
		56.7418	38.1556			57.8806	39.8297			55.4928	29.7528			49.3967	26.7365
		57.1318	38.4491			57.915	39.715			55.5846	29.7146			49.4033	26.8151
		57.5038	38.8092			57.9053	39.546			55.6312	29.7678			49.4299	26.7903
		57.7546	39.2008			57.8333	39.54			55.5793	29.9693			49.425	26.7887
		57.9484	39.4234			57.8397	39.5337			55.6576	29.9035			49.4336	26.7881
		58.0115	39.65			57.8595	39.3995			55.77	29.861			49.4451	26.7523
		57.9739	39.8369			57.8616	39.2456			55.8211	29.8536			49.48	26.7662
		57.92	39.976			57.8608	39.1842			55.8505	29.7638			49.4796	26.7575
		57.8835	40.1011			57.8075	39.1675			56.2231	29.3429			49.4961	26.7652
		57.8789	40.0895			57.7789	39.157			56.0733	29.4829			49.496	26.7667
		57.876	39.8134			57.7221	38.9425			55.9	29.465			49.4974	26.7522
		57.9177	39.6108			57.72	38.7911			55.9464	29.6679			49.5082	26.7562
		57.908	39.5095			57.5205	38.749			N/A	N/A			49.3425	26.5575
		57.9218	39.4618			57.6593	38.3023			N/A	N/A			49.3101	26.5608
		57.9536	39.4201			57.6469	38.1347			N/A	N/A			49.3513	26.5722
		58.008	39.416			57.5002	37.8158			N/A	N/A			49.3903	26.6048
		58.0076	39.4077			57.5516	37.6126			N/A	N/A			49.4106	26.6106
		58.0076	39.3939			57.5116	37.4875			N/A	N/A			49.42	26.6275
		58.0076	39.3939			57.434	37.1605			N/A	N/A			49.4387	26.6568
		58.0196	39.3128			57.3961	36.9711			N/A	N/A			49.4453	26.6519
		58.0895	38.9778			57.3117	36.7291			N/A	N/A			49.4732	26.6655
		58.1917	38.8106			57.3468	36.5006			N/A	N/A			49.4925	26.6788
		58.2521	38.6481			57.4409	36.3751			N/A	N/A			49.4932	26.6882
		58.2761	38.4457			57.8764	36.0893			N/A	N/A			49.4963	26.7012
		58.2195	38.362			58.1884	35.8037			N/A	N/A			49.5217	26.7587
		58.1544	38.193			58.3281	35.4669			N/A	N/A			49.5913	26.8112
		58.2159	38.0804			58.1317	34.7553			N/A	N/A			49.6774	26.7006
		58.3935	37.9553			58.0316	34.2662			N/A	N/A			49.8957	26.7472
		58.5481	37.7722			57.9207	33.8684			N/A	N/A			50.0796	26.7432
		58.754	37.4944			57.708	32.9069			47.515	29.38			50.1204	26.76
		58.955	37.1662			57.6024	32.3267			47.515	29.38			50.2256	26.7575
		59.0742	36.868			57.5964	32.1739			N/A	N/A			50.228	26.8033
		59.1794	36.6428			57.5703	32.2223			N/A	N/A			50.2723	26.7765
		59.202	36.6028			57.541	32.1929			N/A	N/A			50.3129	26.7706
		59.229	36.5555			57.4969	32.0099			43.29	25.025			50.3489	26.7633
		59.2175	36.5325			57.2854	31.7976			43.5086	28.8541			50.4089	26.8278
		59.219	36.5804			56.9111	31.4185			43.497	28.7926			50.4606	26.8663
		59.219	36.5804			56.6763	31.356			43.6583	29.1045			50.4469	26.8909
		59.2306	36.5352			56.5753	31.2433			43.4961	29.0851			50.4974	26.914
		59.2306	36.53			56.641	31.4581			43.2368	29.0077			50.5212	26.9406
		59.2376	36.5327			56.7161	31.5756			43.0106	28.9209			50.5407	26.9869
		59.2559	36.595			56.7751	31.6366			42.8391	28.8351			50.5358	27.0023
		59.252	36.5886			56.8548	31.7581			42.7541	28.692			50.5358	27.0023
		59.2852	36.5898			56.8585	31.9973			42.5902	28.4589			50.5409	27.0418
		59.2746	36.5842			57.3177	31.5385			42.4233	28.2447			50.5637	27.0471
		59.2717	36.6102			57.4425	31.4264			42.2677	27.9855			50.5429	27.0371
		59.268	36.595			57.5007	31.2867			42.1056	27.7304			50.5671	27.0729
		59.2775	36.5835			57.768	32.2117			42.0536	27.7066			50.6505	27.1456
		59.2825	36.59			58.0326	32.9481			41.9326	27.5267			50.6647	27.1482
		59.2902	36.5912			N/A	N/A			41.713	27.2943			50.6788	27.1506
		59.2902	36.5912			58.1669	33.2434			41.6055	27.0732			50.6808	27.1678
		59.2902	36.5912			58.2296	33.4204			41.5463	26.8846			50.7481	27.2044
		59.2902	36.5912			58.2563	33.5806			41.569	26.6469			50.8273	27.3159
		59.2902	36.5912			58.2969	33.9056			41.5509	26.3698			50.8513	27.3625
		59.295	36.595			N/A	N/A			41.5549	26.1618			50.9563	27.4838
		59.2902	36.5912			N/A	N/A			41.5231	25.9416			50.9462	27.6146
		59.295	36.595			N/A	N/A			41.6106	25.6471			50.9021	27.6058
		59.295	36.595			57.5422	33.9831			41.7625	25.3987			50.9086	27.6103
		59.2874	36.5938			57.707	33.748			41.888	24.9906			50.9185	27.6341
		59.295	36.595			57.85	33.7116			41.9223	24.7894			50.9237	27.6393
		59.295	36.595			57.8338	33.7133			42.0391	24.5498			50.9123	27.6404
		59.288	36.6361			57.8338	33.7133			42.1285	24.358			50.8822	27.6247
		59.295	36.595			57.8145	33.865			42.0738	24.2233			50.8721	27.6314
		59.295	36.595			57.8376	33.9424			41.9264	23.9113			50.8337	27.6589
		59.308	36.5835			57.915	33.995			41.6983	23.5934			50.8177	27.5989
		59.3004	36.6039			57.915	34.06			41.34	22.9196			50.8265	27.5618
		59.3004	36.6039			58.019	34.099			41.1556	22.6321			50.7908	27.56
		59.3157	36.6039			57.98	34.1441			40.9943	22.4723			50.8141	27.5892
		59.335	36.58			58.5177	34.7026			40.8489	22.1217			50.8141	27.5892
		59.3249	36.5489			58.5134	34.571			40.5258	21.7476			50.88	27.5877
		59.3413	36.5766			58.5076	34.424			40.4714	21.5623			50.9872	27.6361
		59.2953	36.609			58.5376	34.1853			40.4536	21.3003			51.0953	27.6494
		59.3112	36.6236			58.484	34.0582			40.468	21.0378			51.1617	27.4943
		59.3026	36.6515			58.5078	33.9222			40.4268	20.8888			50.9055	27.1939
		59.2935	36.6167			58.4795	33.8205			40.5185	20.7087			50.8467	27.2139
		59.3066	36.6245			58.0048	34.1281			40.638	20.488			50.8511	27.1178
		59.3066	36.6245			57.9862	34.1776			40.7003	20.2766			51.2367	26.9596
		59.3066	36.6245			58.025	34.175			40.7091	20.0544			51.363	26.878
		59.3098	36.5679			58.0142	34.1284			40.7807	19.8023			51.6057	26.9429
		59.3066	36.6245			58.032	34.1835			40.931	19.538			51.7628	27.0202
		59.3204	36.5878			57.9728	34.1539			40.9532	19.4049			51.95	27.0744
		59.3066	36.6245			57.98	34.255			41.0414	19.117			51.9946	27.0854
		59.3139	36.595			58.1277	34.2964			41.1039	18.8055			52.0812	27.1424
		59.3204	36.5878			58.0044	34.2875			41.2328	18.5023			52.1665	27.2181
		59.316	36.5604			58.0306	34.2839			41.47	18.057			52.1838	27.3046
		59.3204	36.5878			58.0605	34.3262			41.606	17.7133			52.3212	27.409
		59.3233	36.5544			58.0817	34.2804			41.7448	17.4495			52.4812	27.4218
		59.3233	36.5544			58.045	34.255			41.9561	17.0837			52.5419	27.6981
		59.3367	36.4533			58.0605	34.2581			42.1333	16.5967			52.7426	27.9689
		59.3586	36.4816			58.045	34.255			42.27	16.32			52.9714	27.9367
		59.4071	36.4867			58.63	34.19			42.5372	16.0656			53.332	28.0082
		59.4336	36.3823			N/A	N/A			42.8111	15.8018			53.3162	28.0612
		59.4822	36.1653			N/A	N/A			43.0473	15.4844			53.4243	28.1617
		59.4903	35.9756			N/A	N/A			43.2773	15.2259			53.6361	28.2574
		59.4941	35.8647			58.0686	34.1191			43.5047	14.9833			53.7576	28.392
		N/A	N/A			57.9638	33.93			43.7093	14.729			53.774	28.405
		N/A	N/A			58.5	33.93			43.943	14.4418			53.7886	28.4367
		N/A	N/A			N/A	N/A			43.9369	14.3836			54.0176	28.4774
		N/A	N/A			N/A	N/A			43.784	14.3173			54.1902	28.534
		N/A	N/A			N/A	N/A			43.719	14.2058			54.2804	28.6524
		N/A	N/A			N/A	N/A			43.6094	14.2071			54.351	28.7193
		N/A	N/A			N/A	N/A			43.5183	14.1668			54.3449	28.7438
		59.865	34.84			N/A	N/A			43.4633	14.03			54.4344	28.8622
		N/A	N/A			N/A	N/A			43.3432	13.978			54.3589	28.8815
		N/A	N/A			N/A	N/A			43.29	13.7483			54.2365	28.9177
		N/A	N/A			N/A	N/A			43.1755	13.5045			54.4076	28.9405
		N/A	N/A			N/A	N/A			42.9975	13.3467			54.5097	28.9869
		N/A	N/A			N/A	N/A			43.0358	13.0173			54.525	28.9661
		59.1644	34.1698			N/A	N/A			43.0632	12.6736			54.5611	28.9362
		59.1252	34.19			N/A	N/A			42.9127	12.4071			54.5931	28.9812
		59.0603	34.3693			N/A	N/A			42.8461	12.1185			54.6338	28.9244
		59.0559	34.4007			N/A	N/A			42.8143	11.6468			54.9021	28.8418
		59.059	34.385			N/A	N/A			42.7841	11.1554			55.0014	28.8238
		59.059	34.385			N/A	N/A			42.75	10.9567			55.0122	28.7718
		59.0872	34.3693			N/A	N/A			42.6694	10.8152			55.0947	28.7653
		59.0344	34.4211			54.2533	46.7629			42.5936	10.2421			55.1076	28.7512
		58.9834	34.4175			54.145	46.5811			42.315	10.205			55.1251	28.7593
		59.02	34.5949			53.9871	46.3251			42.0282	10.4306			55.1509	28.8011
		59.15	35.1848			53.6326	45.9301			41.9941	10.7209			55.2246	28.9426
		59.1175	35.8881			53.1375	45.426			41.8961	10.6022			55.3359	29.0382
		59.1321	35.9495			52.715	45.0163			41.8414	10.5362			N/A	N/A
		59.1153	36.062			52.1721	44.6416			41.768	10.4317			N/A	N/A
		59.1547	36.0265			51.5848	44.2			41.7064	10.4177			N/A	N/A
		59.15	36.0675			50.9069	43.6415			41.4488	10.4877			55.5032	29.5307
		59.1314	36.1483			50.5504	43.4004			41.3559	10.4478			55.2892	29.5618
		59.164	36.132			50.4988	43.3363			41.1605	10.2298			55.0886	29.4832
		59.1541	36.1238			50.1656	43.0607			40.9785	10.0576			55.1651	29.4665
		59.1579	36.138			49.3167	42.5141			40.7344	9.96244			55.2065	29.4709
		59.1579	36.138			48.4837	42.0131			40.5233	9.88283			55.1433	29.4142
		59.1658	36.1498			47.7207	41.4231			40.3857	9.80614			55.0468	29.4964
		59.1784	36.1339			46.8587	40.8284			40.176	9.58977			54.9992	29.5973
		59.16	36.15			46.2044	40.04			40.0267	9.58			54.9143	29.7931
		59.1738	36.2007			45.6463	39.267			39.7955	9.555			54.8751	30.0045
		59.1747	36.2005			45.2655	38.3895			39.657	9.49			54.8914	30.1657
		59.1791	36.196			44.7994	37.5074			39.4767	9.33214			54.9646	30.3877
		59.1695	36.192			44.3857	36.6275			39.26	9.31163			55.0454	30.5631
		59.1836	36.1579			44.112	35.934			39.0285	9.26171			54.793	30.7373
		59.2339	36.1127			43.4375	35.6575			38.7711	9.165			54.6445	30.8981
		59.244	36.102			42.912	35.478			38.5883	9.09071			54.6749	30.9469
		59.2205	36.14			42.1502	35.1487			38.4433	9.02935			54.6825	30.9775
		59.2258	36.1422			41.4977	34.7931			38.2005	8.957			54.6873	30.9939
		59.2374	36.1208			40.69	34.2721			37.9505	8.95415			54.7008	30.9912
		59.2374	36.1208			39.8931	33.7181			37.892	8.89614			54.6983	30.9657
		59.2381	36.1444			39.065	33.215			37.7347	8.77356			54.6781	31.0066
		59.2302	36.153			38.2251	32.7778			37.5954	8.7861			54.618	31.272
		59.2374	36.1272			37.2488	32.2349			37.4053	8.74756			54.6513	31.4948
		59.2444	36.119			36.4567	31.9398			37.2111	8.62239			54.5416	32.0032
		59.2449	36.0946			35.7591	31.6128			36.9915	8.528			54.4267	32.2424
		59.2215	36.1595			35.3062	31.3838			36.8619	8.51915			54.2376	32.6602
		59.2562	36.1205			34.4981	31.07			36.6763	8.48521			54.259	32.9311
		59.2562	36.1162			33.5317	30.7906			36.5385	8.50935			54.3017	33.0932
		59.2635	36.0987			32.7391	30.6638			36.491	8.5306			54.1812	33.2064
		59.222	36.1795			32.0412	30.5831			36.4408	8.49333			54.0423	33.3794
		59.2297	36.1756			31.5212	30.4735			36.4212	8.47122			53.9774	33.436
		59.2181	36.1998			30.9887	30.8425			36.3215	8.39849			53.8634	33.5798
		59.2243	36.173			30.93	30.4233			36.3714	8.4734			53.7539	33.6086
		59.2243	36.173			30.74	30.586			36.465	8.515			53.7163	33.6812
		59.2243	36.173			30.7402	30.3815			36.5204	8.50056			53.7115	33.6848
		59.2403	36.1664			30.6359	30.1855			36.6308	8.43939			53.687	33.6854
		59.2374	36.1677			30.7648	29.8152			36.6681	8.47708			53.6289	33.7163
		59.2374	36.1677			30.8416	29.5592			36.7002	8.46418			53.6219	33.7097
		59.2374	36.1507			30.7892	29.1902			36.7467	8.46275			53.61	33.7174
		59.2453	36.1422			31.0095	28.8298			36.809	8.52854			53.6142	33.7277
		59.246	36.118			31.2476	28.5271			36.9098	8.5902			53.6152	33.7148
		59.2573	36.1173			31.5374	28.306			37.0367	8.56143			53.626	33.7123
[truncated: 5,542 more rows]

## Sheet: Fig. 4e raw data
			Distance to moist center (mm)									Distance to moist center (mm)
		0-10 s	Control (25 flies,~300 points per fly)	Tmem63KO (25 flies,~300 points per fly)	DmTMEM63 rescue (24 flies,~300 points per fly)	HsTMEM63B rescue (25 flies,~300 points per fly)					80-90 s	Control (25 flies,~300 points per fly)	Tmem63KO (25 flies,~300 points per fly)	DmTMEM63 rescue (24 flies,~300 points per fly)	HsTMEM63B rescue (25 flies,~300 points per fly)
			43.8896	43.5249	36.0027	39.4638						12.2725	10.2848	6.67329	16.4611
			44.1602	43.6159	35.9999	39.4638						12.3864	10.3771	6.43555	16.4602
			44.4012	43.6843	35.9985	39.4638						12.5016	10.5654	6.27811	16.4271
			44.7373	43.767	35.9985	39.4638						12.5753	10.3707	6.17341	16.5729
			44.9634	43.7663	36.0162	39.4638						12.7212	10.3416	5.9429	16.9183
			44.6329	43.7857	36.0068	39.4638						12.8459	10.3008	5.62176	17.2793
			44.5842	43.8305	36.0018	39.4638						13.084	10.3861	5.42061	17.4336
			44.5058	43.8237	35.9975	39.4638						13.2574	10.4729	5.10297	17.3654
			44.3559	43.8155	36.0046	39.4585						13.3486	10.3294	4.88875	17.1658
			44.1894	43.8072	36.0066	39.4638						13.6267	10.3631	4.64837	17.1549
			44.1106	44.0337	36.0842	39.4638						13.7788	10.5023	4.43987	17.1836
			44.1257	43.9844	36.1394	39.4638						14.031	10.7635	4.3361	17.3606
			44.0462	44.0642	36.2389	39.4638						14.1435	10.9697	4.29821	17.5778
			43.9382	44.0459	36.3403	39.4826						14.4065	11.3786	4.25576	17.8078
			43.7816	44.0631	36.583	39.4913						14.6308	11.7246	4.23515	17.8318
			43.5578	44.0711	36.7256	39.4869						14.8484	12.1042	4.23515	17.8398
			43.4158	44.0758	36.8826	39.503						15.1226	12.5392	4.24414	17.8593
			43.456	44.1532	37.038	39.4958						15.1924	13.0002	4.23855	17.8684
			43.4942	44.1224	37.0584	39.4869						15.2437	13.4271	4.21405	17.8766
			43.6957	44.1067	37.0657	39.4958						15.1652	13.877	4.2024	17.9275
			43.4548	44.1199	37.1675	39.4958						15.1434	14.4084	4.19424	17.8283
			43.4083	44.0812	37.2275	39.5113						15.1688	14.8826	4.20319	17.895
			43.7406	44.0606	37.2275	39.4869						15.1841	15.4793	4.20665	17.8812
			43.6203	44.0541	37.2343	39.5024						15.1701	15.9703	4.24239	17.8714
			43.5702	44.0292	37.1275	39.4869						15.239	16.484	4.19489	17.9101
			43.4369	44.0391	37.168	39.489						15.3038	16.9843	4.20277	17.8944
			43.3452	44.0452	37.171	39.498						15.3403	17.5718	4.23106	17.8752
			43.4565	43.9744	37.1845	39.489						15.3588	18.1017	4.18719	17.8933
			43.7371	43.9665	37.2374	39.489						15.3588	18.4467	4.20412	17.8803
			43.812	43.9654	37.3941	39.5062						15.3588	18.7859	4.23671	17.8609
			43.9413	43.9438	37.5777	39.5062						15.3588	19.1414	4.23277	17.9182
			43.9332	43.9404	37.6575	39.5136						15.3588	19.3646	4.20296	17.9692
			43.7519	43.9356	37.6947	39.489						15.378	19.6726	4.20296	18.1307
			43.6501	43.8861	37.7049	39.489						15.3588	19.9378	4.21598	18.2093
			43.3099	43.922	37.6862	39.4967						15.3886	20	4.20829	18.3
			43.0695	43.9537	37.6969	39.5062						15.4019	20.0375	4.20325	18.3106
			43.0062	43.9075	37.8069	39.5201						15.4019	19.9309	4.20868	18.281
			42.8901	43.9607	37.9404	39.5136						15.4019	19.9842	4.23693	18.2511
			42.7727	43.9555	38.1797	39.5299						15.4019	19.9526	4.22886	18.2233
			42.7056	43.9528	38.5282	39.603						15.4144	19.832	4.21194	18.2295
			42.7029	43.9492	38.8124	39.6967						15.4144	19.5647	4.23065	18.2202
			42.7111	43.9539	39.06	39.7535						15.4144	19.1376	4.26826	18.2758
			42.6045	43.9492	39.1909	39.7958						15.4019	18.6774	4.25603	18.2801
			42.3385	43.9492	39.4102	39.8053						15.3944	18.2601	4.24103	18.2618
			42.186	43.9436	39.5784	39.803						15.3944	17.8362	4.2517	18.2938
			42.1342	43.9205	39.6547	39.795						15.4019	17.4855	4.22285	18.2872
			42.2018	43.9086	39.7185	39.802						15.4007	17.1907	4.25147	18.2094
			42.3126	43.8701	39.7817	39.7803						15.4019	16.8168	4.24071	18.1929
			42.5874	43.8701	39.6641	39.7803						15.3401	16.5727	4.25504	18.3177
			42.7462	43.8359	39.6376	39.802						15.2555	16.3142	4.24596	18.3606
			42.8902	43.8219	39.4556	39.8053						15.1654	16.1233	4.22961	18.3488
			43.1972	43.7907	39.3856	39.765						14.9402	15.9984	4.19477	18.3214
			43.3861	43.71	39.2538	39.7839						14.8051	16.1075	4.19585	18.3523
			43.507	43.7026	39.0608	39.7871						14.656	16.3408	4.1988	18.4683
			43.5392	43.6911	38.8341	39.8145						14.4941	16.63	4.18239	18.4281
			43.6685	43.6139	38.6785	39.7541						14.3468	17.1089	4.19529	18.4162
			43.7348	43.5473	38.4473	39.8179						14.17	17.634	4.17276	18.4349
			43.9077	43.634	38.3721	39.8897						14.1694	18.1494	4.15469	18.4119
			44.0465	43.4526	38.3899	39.8311						14.1818	18.7294	4.13915	18.1965
			44.2097	43.4935	38.4223	39.9041						14.1758	19.539	4.13915	18.2022
			44.2339	43.5651	38.385	39.8052						14.1694	20.3054	4.15184	18.189
			44.2696	43.549	38.3674	39.8845						14.1694	21.0644	4.15115	18.2054
			44.3584	43.524	38.2514	39.8845						14.1694	21.8939	4.14968	18.2816
			44.4437	43.5415	38.1991	39.8977						14.1694	22.6942	4.14316	18.2097
			44.6462	43.2551	38.0461	39.819						14.1694	23.6604	4.12502	18.2796
			44.7165	43.1426	37.8049	39.8084						14.1535	24.5952	4.16593	18.1945
			44.7991	42.73	37.5132	39.8322						14.1694	25.6117	4.14085	18.1719
			44.7942	42.7446	37.3088	39.8269						14.1694	26.5453	4.14076	18.2306
			44.9211	42.7955	36.9798	39.7682						14.1694	27.4893	4.3281	18.2541
			45.0163	42.6713	36.5493	39.7265						14.1601	28.3086	4.42131	18.3115
			45.1092	42.4801	36.2988	39.7078						14.1601	29.7775	4.58579	18.3156
			45.2103	42.2762	36.0123	39.6931						14.1601	30.7171	4.58065	18.3292
			45.2573	42.0903	35.6607	39.6747						14.1601	31.6007	4.62357	18.3551
			45.3544	41.9381	35.3187	39.6815						14.1601	32.7189	4.58374	18.3706
			45.3653	41.7761	35.2654	39.6842						14.1601	33.7219	4.5642	18.5309
			45.375	41.7066	35.0021	39.6477						14.1601	34.6838	4.5662	18.5263
			45.3581	41.4435	34.7222	39.6531						14.1601	35.5542	4.59349	18.5152
			45.3812	41.4066	34.588	39.6364						14.1758	36.2189	4.59777	18.5161
			45.4771	41.3978	34.5241	39.6199						14.1601	36.7875	4.59199	18.4182
			45.4295	41.3594	34.5923	39.5886						14.1535	37.259	4.5689	18.5392
			45.4295	41.369	34.6952	39.5642						14.1758	37.7331	4.57562	18.4874
			45.4473	41.3733	34.717	39.55						14.1601	38.054	4.58932	18.3795
			45.4063	41.3235	34.7051	39.5401						14.1601	38.0667	4.60747	18.3509
			45.4861	41.2084	34.6993	39.5401						14.1601	38.0576	4.60707	18.3977
			45.4749	41.2731	34.6836	39.5375						14.1758	38.0721	4.72531	18.4504
			45.3823	41.4411	34.5805	39.5344						14.1535	37.852	4.66819	18.4566
			45.3472	41.6492	34.3932	39.5344						14.1601	37.8457	4.66709	18.4861
			45.1882	41.8637	34.2531	39.5344						14.1794	37.9867	4.66164	18.4063
			N/A	42.0245	33.9926	39.5344						14.1535	38.3475	4.66465	18.4315
			N/A	42.0282	33.6936	39.5313						14.1558	38.5914	4.72439	18.4222
			N/A	42.0562	33.1251	39.5141						14.1758	38.7427	4.66159	18.5672
			43.8353	42.05	33.0494	39.5141						14.1601	38.9939	4.66332	18.5771
			43.7852	42.2695	33.0096	39.5063						14.1601	39.2567	4.67201	18.6042
			43.8029	42.6403	32.9149	39.5069						14.1601	39.541	4.67069	18.6274
			43.798	42.7769	32.8377	39.4905						14.1601	39.8181	4.66065	18.6143
			43.6901	42.9583	32.7859	39.4897						14.1601	39.9092	4.6695	18.6071
			N/A	43.3288	32.6571	39.4836						14.1601	40.0935	4.67726	18.6375
			43.4486	43.7854	32.4881	39.4836						14.1601	40.3053	4.68173	18.6285
			43.4227	44.0099	32.3742	39.4836						14.1601	40.5457	4.68976	18.6151
			43.3154	43.8164	32.1633	39.4896						14.1834	40.7271	4.68079	18.6679
			43.2502	43.7989	31.9389	39.4934						14.1558	40.9225	4.68032	18.6477
			43.1585	43.7142	31.7166	39.4762						14.1985	40.943	4.69351	18.6309
			43.1286	43.7812	31.4193	39.5468						14.1558	41.0614	4.69615	18.6746
			43.0883	43.831	30.9642	39.54						14.1558	41.0119	4.70125	19.9001
			42.8903	43.7642	30.6819	39.5304						14.1834	41.0984	4.69517	19.9382
			42.8252	43.5363	30.3067	39.54						14.1758	41.0918	4.68533	N/A
			42.6461	43.5698	30.0559	39.5235						14.1601	41.3909	4.70212	20.0819
			42.5629	N/A	29.9853	39.5329						14.1694	41.1803	4.70573	20.1545
			42.4718	43.7592	29.8781	39.5141						14.1601	41.2145	4.70855	19.2525
			42.4031	43.8155	29.7674	39.5141						14.1694	41.341	4.69016	19.3243
			42.2773	43.7843	29.6971	39.5141						14.1812	41.341	4.69613	19.4115
			42.0888	43.4259	29.6146	39.5049						14.1758	N/A	4.69694	19.4747
			41.896	43.3547	29.4448	39.5049						14.1601	41.4012	4.70048	19.5796
			41.5817	43.3283	29.324	39.5049						14.1601	41.3525	4.70218	19.6706
			41.4044	43.3337	29.3122	39.5049						14.1601	41.4071	4.69162	19.7438
			41.3132	43.3386	29.3208	39.5209						14.1758	40.8302	4.69777	19.7905
			41.1958	43.3383	29.2907	39.5049						14.2045	40.8046	4.69741	19.8112
			41.0771	43.3022	29.2659	39.5049						14.1758	40.6695	4.69205	19.748
			41.0473	43.3352	29.253	39.5143						14.1812	40.6484	4.70981	19.785
			41.079	43.3924	29.246	39.498						14.1558	40.6029	4.70629	19.9024
			41.0658	43.4415	29.1943	39.5049						14.1812	40.6367	4.7145	19.8164
			40.9308	43.5024	29.0578	39.5049						14.1758	40.6174	4.71485	19.8993
			40.8187	43.6674	28.9272	39.5049						14.1758	40.5668	4.70612	19.88
			40.7128	43.6228	28.8866	39.5049						14.1758	40.5957	4.71128	19.9011
			40.549	43.0222	28.919	39.5049						14.1758	40.5832	4.72183	19.8875
			40.421	43.546	28.8794	39.5049						14.1758	40.6451	4.70885	19.8874
			40.3078	43.6907	28.6192	39.498						14.1758	40.7627	4.71627	19.8674
			40.1643	43.6539	28.4912	39.5123						14.1812	40.7771	4.70241	19.8947
			40.0652	43.5618	28.4106	39.5049						14.2227	40.8699	4.69633	19.9367
			39.9391	43.2441	28.3059	39.498						14.2227	40.7378	4.68637	19.9346
			39.802	43.6971	28.2444	39.5123						14.1758	40.9348	4.68522	19.9576
			39.6089	43.5175	28.1726	39.5054						14.2227	40.77	4.68413	19.9422
			39.4976	43.3262	28.0392	39.4982						14.2045	40.7637	4.7064	19.9362
			39.3766	43.0841	27.9114	39.5049						14.2045	40.7578	4.70428	19.9125
			39.2573	42.804	27.763	39.5049						14.2045	41.0505	4.69178	19.9428
			38.8885	42.1246	27.6838	39.5049						14.2045	41.1689	4.69842	19.9753
			38.7587	42.1446	27.5852	39.498						14.1812	41.2944	4.69414	19.9524
			38.5665	42.1446	27.5087	39.4934						14.1601	41.2995	4.71316	19.9819
			38.5705	42.1018	27.4941	39.5003						14.1758	41.4573	4.69936	19.9776
			38.4141	42.1332	27.4197	39.498						14.1601	41.5885	4.69981	19.9846
			38.4276	40.988	27.3057	39.498						14.1758	41.6996	4.74107	20.0009
			38.4248	40.5366	27.2877	39.498						14.2045	41.7927	4.73697	19.9761
			38.2854	40.0679	27.2644	39.4875						14.2187	41.7838	4.73868	19.9419
			37.996	39.6056	27.2636	39.4801						14.2227	41.7379	4.76721	19.9648
			37.7828	39.139	27.2691	39.4913						14.2227	41.8145	4.74612	19.8967
			37.5434	38.7138	27.27	39.4934						14.2045	41.9836	4.73652	19.9564
			37.2108	38.3264	27.2699	39.4864						14.1758	42.1413	4.72832	19.9904
			36.9662	38.1974	27.2889	39.452						14.1985	42.1506	4.72387	19.9791
			36.7921	38.1173	27.2687	39.4627						14.1812	42.1055	4.70998	20.0172
			36.6175	38.1383	27.2981	39.452						14.2227	42.2189	4.71612	20.0008
			36.5504	38.1151	27.2861	39.4627						14.2227	42.518	4.74168	20.1189
			36.4213	38.1357	27.2717	39.4627						14.2227	42.5273	4.76518	20.1411
			36.3023	38.0773	27.2825	39.4627						14.2227	42.4767	4.72832	19.9375
			36.2052	38.0438	27.2301	39.4627						14.2473	42.3943	4.7516	20.1324
			36.0992	37.9169	27.1068	39.4627						14.2375	42.2171	4.72134	19.9183
			35.9071	37.4772	27.0652	39.4627						14.1985	42.1905	4.68279	19.8929
			35.6306	36.9127	27.0622	39.4627						14.1985	42.0019	4.74474	20.0579
			35.375	36.249	27.0707	39.4627						14.1985	42.0027	4.72734	20.1797
			35.059	35.8338	27.0507	39.4627						14.1985	41.9733	4.67613	20.2641
			34.6809	35.354	27.0344	39.4627						14.1985	41.8958	4.63694	20.2329
			33.8203	34.6622	26.9576	39.4627						14.1729	42.0422	4.73464	20.2638
			34.3671	33.8601	26.8834	39.4627						14.1985	42.1413	4.70165	20.2889
			34.5601	33.1514	26.8519	39.4627						14.1985	42.2852	4.73311	20.6946
			34.9344	32.8649	26.8037	39.4627						14.2375	42.2824	4.76987	20.0147
			35.2406	32.7166	26.6948	39.4627						14.1985	42.2931	4.72074	20.7741
			35.6184	32.6659	26.61	39.4627						14.1985	42.3065	4.71256	N/A
			36.0243	32.8423	26.4551	39.4627						14.1985	42.3026	4.70781	N/A
			36.3593	33.5791	26.3242	39.4627						14.1985	42.2738	4.68618	N/A
			36.8226	34.301	26.2011	39.4627						14.2296	42.342	4.69964	N/A
			37.2482	34.815	26.1581	39.4627						14.2296	42.3784	4.71231	N/A
			37.5238	35.3937	26.24	39.4627						14.1985	42.4631	4.67269	N/A
			37.9832	36.1606	26.3636	39.4627						14.2296	42.4231	4.76598	N/A
			38.2872	N/A	26.4093	39.4627						14.2296	42.3319	4.77587	N/A
			N/A	39.5407	26.384	39.4454						14.2697	42.2583	4.76029	N/A
			N/A	39.6324	26.3646	39.3929						14.2697	42.3403	4.69992	N/A
			N/A	41.0761	26.261	39.3427						14.2697	42.2338	4.71643	N/A
			N/A	N/A	25.9258	39.1812						14.2697	42.0632	4.68583	N/A
			N/A	41.1771	25.3875	39.0572						14.235	N/A	4.68647	16.0698
			N/A	41.5358	24.9602	38.8867						14.261	N/A	4.71697	16.0502
			N/A	41.4743	24.0962	38.7391						14.2517	N/A	4.71083	16.0284
			N/A	41.4563	23.6438	38.4636						14.2254	39.4584	4.71816	16.0517
			N/A	41.0391	23.1768	38.2928						14.2349	39.1493	4.67953	15.9605
			N/A	41.1473	22.6515	38.0987						14.2254	39.4847	4.66291	15.954
			38.7836	41.8129	21.9095	37.91						14.235	39.4486	4.68499	N/A
			37.0919	42.0169	21.2713	37.7238						14.2658	38.9459	4.70914	15.849
			37.404	41.86	20.6869	37.5495						14.2254	N/A	4.7345	15.9375
			37.8294	41.5655	20.0556	37.3937						14.2254	N/A	4.75966	15.8719
			37.9676	41.154	19.6225	37.1859						14.2296	N/A	4.76253	15.8592
			37.743	40.9837	19.2604	37.0261						14.1985	31.8251	4.75616	15.8751
			37.8858	40.8324	18.7121	36.7957						14.1916	31.5522	4.77469	15.8773
			37.5174	40.7567	18.132	36.501						14.2296	31.6805	4.71031	15.8579
			37.7287	40.5065	17.8119	36.3153						14.2375	31.7221	4.72253	15.8544
			38.473	40.3354	17.4899	36.0705						14.2296	31.747	4.74461	15.9223
			38.6911	40.0951	17.0512	35.8005						14.2296	31.721	4.74873	15.9472
			38.6942	39.8812	16.9185	35.5053						14.1729	31.721	4.71373	15.9472
			38.6666	39.6816	16.9057	35.269						14.1758	31.7307	4.70281	15.9542
			39.0245	39.6709	16.8873	35.1187						14.2201	31.744	4.65116	15.958
			N/A	39.7083	16.8867	34.86						14.2187	31.744	4.6605	15.995
			N/A	39.7772	16.8795	34.6235						14.1985	31.7487	4.72513	16.0414
			N/A	39.6694	16.8917	34.4029						14.2375	31.7316	4.75913	N/A
			N/A	39.6215	16.8089	34.3354						14.2697	31.6794	4.76895	N/A
			N/A	39.5575	16.6576	34.1619						14.2375	31.6849	4.74375	16.2067
			N/A	39.5783	16.4686	34.0521						14.1985	31.7279	4.76553	N/A
			N/A	39.6356	16.3505	33.7688						14.1985	31.7865	4.75598	N/A
			N/A	39.7299	15.9779	33.6567						14.1985	31.7969	4.7064	N/A
			N/A	39.8505	15.781	33.5895						14.1985	31.8301	4.70157	N/A
			N/A	40.0293	15.4049	33.567						14.2375	31.8143	4.69795	N/A
			N/A	40.0327	15.0697	33.5568						14.2697	31.8156	4.72909	N/A
			N/A	40.1612	14.9007	33.5537						14.1985	31.8182	4.676	N/A
			N/A	40.5581	14.4674	33.5537						14.1985	31.8258	4.71462	N/A
			N/A	41.169	13.9863	33.5895						14.1729	31.8272	4.71722	N/A
			N/A	41.6021	13.7398	33.5537						14.183	31.8296	4.72295	N/A
			41.1501	41.8072	13.8038	33.5537						14.2375	31.8341	4.68787	N/A
			41.319	41.7888	13.7891	33.5874						14.2375	31.8519	4.68915	N/A
			41.5742	41.7392	13.796	33.5753						14.1985	31.858	4.72696	N/A
			41.7404	41.8927	13.8054	33.5445						14.203	31.874	4.76529	N/A
			41.8713	41.793	13.8322	33.5445						14.1985	31.8696	4.73626	N/A
			N/A	41.8278	13.8184	33.5753						14.1985	31.8885	4.75725	N/A
			40.9766	41.9584	13.8257	33.5445						14.2375	N/A	4.76195	17.2866
			40.8085	41.8278	13.6258	33.553						14.203	N/A	4.77197	17.4223
			40.6916	41.8512	13.0712	33.4777						14.1791	N/A	4.74776	15.6745
			40.8085	41.8419	12.9574	33.3491						14.2375	30.8277	4.73905	15.5386
			39.8305	41.6682	12.7716	33.1477						14.2375	30.8513	4.7515	15.4657
			N/A	41.7237	12.7075	32.9536						14.1985	30.7918	4.75487	15.4643
			N/A	41.7178	12.6714	32.9368						14.2375	30.8124	4.75324	15.5662
			N/A	41.8342	12.5897	32.7882						14.2375	30.8731	4.74769	15.6969
			N/A	41.8396	12.4831	32.5183						14.2375	30.7527	4.71861	15.8881
			N/A	41.7055	12.4568	32.2277						14.2375	30.7207	4.72251	15.9287
			N/A	41.9203	12.4081	32.0259						14.2375	30.7476	4.7308	15.9622
			N/A	41.9311	12.3719	31.9059						14.2375	30.8451	4.73293	15.9798
			40.1132	41.7707	12.2853	31.6851						14.2375	30.8531	4.7032	16.0227
			40.0049	41.9014	12.3755	31.3753						14.2375	30.9705	4.73867	15.9596
			39.9019	41.9728	12.382	31.0477						14.1985	31.0154	4.7558	15.9967
			39.9019	42.1969	12.442	30.9758						14.2375	31.0231	4.7538	16.0307
			43.7009	N/A	12.5236	30.8736						14.2375	31.0361	4.7751	16.0712
			N/A	N/A	12.6086	30.66						14.1985	N/A	4.771	16.1135
			N/A	42.7163	12.6183	30.4099						14.2375	N/A	4.773	16.1526
			43.2442	N/A	12.59	30.2515						14.2375	32.4537	4.75908	16.1788
			43.2442	42.985	12.6006	30.2063						14.2375	32.6024	4.75594	16.179
			N/A	43.1711	12.6104	30.1148						14.2375	32.6483	4.76846	16.1921
			43.1348	43.2061	12.6201	30.0036						14.2375	32.6699	4.76994	16.2125
			42.9956	43.2613	12.6374	30.0222						14.2375	32.6814	4.76741	16.2241
			42.8684	43.2994	12.6468	29.9578						14.2375	32.7076	4.77002	16.198
			42.7942	43.3847	12.6425	29.9881						14.2375	N/A	4.76781	16.253
			42.7176	43.4087	12.634	30.0133						14.2767	N/A	4.766	16.3131
			42.5652	43.4357	12.634	30.0995						14.1985	35.8847	4.76111	16.2698
			42.526	43.4374	12.634	30.2518						14.1818	35.7956	4.76148	16.2917
			42.3917	43.4605	12.5618	30.4862						14.1473	35.7888	4.73771	16.128
			42.3402	43.4141	12.4064	30.7207						13.9265	36.1573	4.70918	16.1412
			42.2045	43.4187	12.1945	30.8973						13.8158	36.3714	4.72259	16.2359
			41.9113	43.3603	11.9834	31.0629						13.7129	36.4241	4.7209	16.4889
			41.7898	43.3826	11.8945	31.082						13.6665	36.5535	4.72828	16.3807
			41.6343	43.4371	11.5845	30.9494						13.6358	36.8253	4.72828	17.2154
			41.3527	43.4612	11.4621	30.8776						13.5734	36.9929	4.7209	15.8905
			41.3006	43.4986	11.4426	30.7701						13.4353	37.2208	4.72686	15.5405
			41.0638	43.5062	11.4121	30.6301						13.3597	37.3288	4.72828	15.5937
			41.0321	43.5349	11.2457	30.4799						13.3493	37.4942	4.7168	16.2193
			40.7015	43.4956	11.1222	30.2502						13.3493	37.626	4.72371	16.5606
			40.4923	43.524	11.034	30.0715						13.277	37.8436	4.72754	16.6212
			40.2666	43.568	10.8736	29.894						13.1959	37.9159	4.72525	16.8219
			40.0394	43.5205	10.8206	29.7196						13.1783	38.1361	4.73166	16.7519
			39.7849	43.4798	10.861	29.5485						13.1086	38.491	4.72754	16.7247
			39.5112	43.4563	10.527	29.4689						13.1086	38.6784	4.72754	16.6683
			39.2893	43.4138	10.3532	29.3645						13.1472	38.81	4.72754	16.6757
			39.1665	43.3659	10.2433	29.3096						13.1113	39.0782	4.72566	16.6443
			N/A	43.3897	10.0184	29.3011						N/A	39.3777	4.72754	16.6669
			N/A	43.333	9.8305	29.3111						N/A	38.9654	4.72406	16.7031
			N/A	43.3163	9.58026	29.3108						N/A	39.1931	4.52418	16.6202
			N/A	43.2997	9.44564	29.31						N/A	39.2068	4.19371	16.5767
			N/A	43.2415	9.43476	29.3108						N/A	39.245	3.93597	16.6015
			N/A	43.3492	9.22712	29.31						N/A	39.3102	3.74293	16.5096
			N/A	43.4076	8.97185	29.3147						N/A	39.3277	3.51603	16.4948
			42.539	43.4442	8.57673	29.2992						N/A	39.3972	3.2995	16.5403
			42.5714	43.455	8.39941	29.3003						N/A	39.5933	3.1231	16.538
			42.538	43.4551	8.34804	29.3003						N/A	39.6296	3.03909	16.4772
			42.5227	43.4355	8.08368	29.2908						N/A	39.7739	3.01358	16.479
			42.4677	43.4046	7.85687	29.2908						N/A	39.8627	3.01299	16.524
			42.397	43.4238	7.53666	29.2899						N/A	39.7567	3.01764	16.5326
			42.3118	43.4383	7.10922	29.2899						N/A	39.6816	3.01316	16.513
			N/A	43.4383	6.6595	29.2916						N/A	39.5287	3.02026	16.571
			42.1346	43.4254	6.20088	29.2397						N/A	39.5368	2.97339	16.5444
			41.7567	43.3968	6.04991	29.2918						N/A	39.5622	3.02352	16.5261
			41.6609	43.3988	6.0614	29.2569						13.6221	39.6523	3.05717	16.5646
			41.5045	43.4346	6.03657	29.2659						N/A	39.8663	3.05322	16.5099
			41.2394	43.4778	6.04003	29.2251						N/A	40.045	2.99559	16.3763
			41.0916	N/A	6.04654	29.1955						N/A	40.1673	2.9978	16.3114
			40.7804	N/A	6.04929	29.2249						N/A	40.2093	3.04142	16.1628
			40.4327	25.7346	5.90492	29.1732						N/A	40.21	3.0437	16.0927
			40.2184	25.8028	5.65837	29.1418						N/A	40.266	1.32217	16.0215
			39.9829	25.5963	5.45828	29.1349						N/A	40.3878	2.40808	16.006
			39.6447	25.4866	5.26753	29.0653						12.9759	40.4979	3.45991	16.0294
			39.1448	25.4773	5.31689	28.9977						13.289	40.5286	4.87255	16.0257
			38.6646	25.4973	5.4387	28.9089						13.1025	40.5707	4.81812	16.0299
			N/A	25.3883	5.62567	28.792						13.1168	40.5281	4.77192	16.0776
			N/A	25.2577	5.91899	28.6882						12.5745	40.6034	4.74701	16.0844
			N/A	25.2389	6.28351	28.733						10.805	40.5678	4.72783	16.0785
			37.3307	25.1789	6.45655	28.7247						10.9282	40.5037	4.70621	16.2236
			36.9831	25.0874	6.56789	28.691						10.9164	40.511	4.75159	16.2929
			36.5903	25.1044	6.6804	28.5591						10.8149	40.5004	4.82182	16.4588
			36.0958	25.3154	12.6864	28.4424						10.7461	40.511	4.80075	16.4733
			36.0958	25.3154	12.6989	28.4424						10.8053	40.511	44.0697	43.122
			36.0958	25.3154	12.7697	28.4424						10.6457	40.511	44.0582	43.1674
			22.1963	15.7911	12.8194	24.1879						10.6635	43.2178	43.8296	43.112
			22.1688	16.1023	12.7181	24.1879						10.6932	43.2305	43.8303	43.2257
			22.1643	16.2196	12.69	24.1674						10.6228	43.2178	43.9279	43.2503
			22.1732	16.2632	12.7144	24.1879						10.5603	43.3599	43.9571	43.2352
			22.2242	16.1943	12.6843	24.1879						10.5618	43.3599	43.9671	43.2475
			22.2333	N/A	12.6995	24.1859						10.6661	44.0845	43.9781	43.308
			22.2735	N/A	12.675	24.2008						10.8608	N/A	43.9684	43.3259
			22.2644	25.9167	12.6892	24.2008						10.7282	44.2375	43.9781	43.4109
			22.239	25.9593	12.7833	24.2008						10.7679	44.2806	43.9842	43.3356
			22.2566	25.9755	12.6948	24.1859						10.8326	44.3391	43.9874	43.3252
			22.3294	25.935	12.7077	24.2008						10.7873	44.3386	43.9848	43.3152
			22.236	25.8932	12.7234	24.2006						10.76	44.4447	44.0113	43.3643
			22.1861	26.037	12.5596	24.2223						10.7884	N/A	44.0181	43.3544
			22.1689	26.4587	12.4908	24.2276						10.8396	44.5063	44.0452	43.3116
			22.1541	26.6285	12.4331	24.2278						10.8245	44.5696	44.0822	43.2778
			22.1329	26.6511	12.3135	24.2415						10.8796	44.5878	44.0822	43.2186
			22.1354	26.9045	12.1134	24.2278						10.9291	44.654	44.0991	43.1637
			22.1259	27.4207	12.0563	24.2278						10.9244	44.7677	44.1413	43.077
			22.1483	N/A	11.9691	24.2278						10.9242	44.7695	44.1108	43.0019
			22.1354	N/A	11.9437	24.2278						10.9242	44.8654	44.1338	42.9499
			22.1351	N/A	11.8701	24.2411						10.961	44.9006	44.2353	42.8744
			22.1478	32.5623	11.8189	24.2411						10.9591	45.0131	44.2461	42.8717
			22.142	32.5619	11.8475	24.2411						10.9451	44.9964	44.2683	42.7966
			22.1329	32.4677	11.8118	24.2276						10.9511	45.0455	44.283	42.7723
			22.1274	32.5412	11.5332	24.2278						10.9003	45.0334	44.3244	42.7167
			22.1274	32.6391	11.1603	24.2411						10.732	45.0472	44.327	42.6828
			22.1335	32.2995	N/A	24.2411						10.7499	45.0472	44.3745	42.6563
			22.1379	32.1244	N/A	24.2411						10.824	45.0356	44.3893	42.5974
			22.1335	N/A	4.92662	24.2411						10.8541	45.124	44.4148	42.5635
			22.1335	N/A	N/A	24.2495						10.7935	45.2357	44.4554	42.5108
			22.1335	14.5105	7.12884	24.2569						10.812	45.1914	44.5306	42.3276
			22.1335	14.5252	9.66199	24.2569						10.8478	45.2816	44.5071	40.2717
			22.1335	14.3802	9.61302	24.2682						10.8354	45.3335	44.485	38.2788
			22.1335	14.2674	9.69072	24.2569						10.8233	N/A	44.5593	38.8447
			22.1274	14.2198	9.66288	24.2684						10.8233	N/A	44.566	38.5932
			22.1317	13.6878	9.70437	24.2566						N/A	45.3798	44.5789	38.5416
			22.1296	12.9179	9.68481	24.2566						N/A	45.5644	44.5765	38.5173
			22.1275	N/A	9.779	24.2566						N/A	45.5558	44.6132	38.5261
			22.1274	N/A	9.87337	24.2566						N/A	45.6543	44.6107	38.5341
			22.1252	8.20859	9.94614	24.2566						N/A	38.0731	44.6378	38.5711
			22.1329	8.15241	9.9981	24.2566						11.7958	38.1361	44.5572	38.5928
			22.1331	8.16377	10.0187	24.2566						N/A	N/A	44.6048	38.7315
			22.1317	8.74251	10.1213	24.2566						N/A	N/A	44.6297	39.0367
			22.1237	9.20054	10.033	24.2566						14.0933	38.2466	44.6429	39.0841
			22.1329	9.75058	10.0213	24.2566						N/A	38.2928	44.6569	39.2416
			22.1297	10.4209	10.2089	24.2566						N/A	38.3047	44.7539	39.3255
			22.1297	11.1192	10.3313	24.2566						N/A	N/A	N/A	39.204
			22.1213	11.402	10.3804	24.2569						N/A	N/A	44.8843	39.3344
			22.127	11.6281	10.4358	24.2747						N/A	N/A	44.9063	39.311
			22.1331	11.7284	10.5275	24.2566						13.4791	N/A	44.8949	39.4894
			22.1331	11.9823	10.5736	24.2566						13.2191	N/A	44.8917	39.5916
			22.1296	12.1094	N/A	24.2566						13.0565	N/A	44.8685	39.6581
			22.1274	12.2	N/A	24.2747						12.8839	31.394	44.8969	39.7614
			22.1317	12.2207	10.772	24.2566						12.8463	N/A	44.8886	39.8141
			22.1331	12.0616	11.0298	24.2566						12.8903	N/A	44.9747	39.9093
			22.127	12.0359	10.981	24.2566						12.8653	N/A	44.9877	40.0046
			22.1262	11.9582	4.20455	24.2566						12.8385	30.441	44.9373	40.1614
			22.1331	11.8791	N/A	24.2747						12.8653	30.2629	44.9747	40.2002
			22.1262	11.7783	N/A	24.2088						12.8359	30.0533	44.9373	40.457
			22.1385	11.9048	N/A	24.1834						12.8457	N/A	44.8873	40.5609
			22.1424	11.9823	N/A	24.2171						12.856	N/A	44.938	40.6145
			22.1424	11.9914	N/A	24.2119						12.7676	N/A	44.9155	40.7267
			22.1319	11.9824	N/A	24.2119						12.7793	N/A	44.9152	40.8657
			22.1335	12.1278	9.15577	24.2119						12.7729	N/A	44.9133	40.938
			22.1321	N/A	N/A	24.2119						12.8452	N/A	44.8964	41.0196
			22.1778	N/A	8.96911	24.2018						12.7757	N/A	44.9133	41.1375
			22.2483	N/A	8.88642	24.2018						12.8548	N/A	44.933	41.4621
			22.3294	N/A	8.89961	24.2018						12.8777	N/A	44.9527	41.5208
			22.2815	N/A	8.90773	24.2119						13.0246	N/A	44.953	41.5018
			22.0976	N/A	8.8676	24.2119						13.0017	N/A	44.905	41.6041
			22.0348	N/A	8.89547	24.2119						13.0335	N/A	44.9133	41.7388
			22.1116	N/A	8.89006	24.2119						13.0108	N/A	44.9528	41.87
			22.3532	N/A	8.9305	24.2119						13.0548	N/A	44.9528	41.9187
			22.5318	2.51203	11.0114	24.2018						13.0096	N/A	44.9528	41.9868
			22.6978	2.26316	8.74539	24.2119						13.0522	N/A	44.966	42.0782
			22.8506	2.06228	8.69499	24.2119						13.0748	N/A	44.966	42.1262
			22.9521	1.8299	10.8065	24.2119						13.0522	N/A	N/A	42.1537
			23.1042	1.82197	N/A	24.2119						13.0491	27.5037	44.966	42.2155
			23.3195	1.68827	N/A	24.2119						13.0515	27.9556	44.966	42.2351
			23.3725	1.80227	N/A	24.2119						13.0794	27.8972	44.9133	42.247
			23.5625	2.15892	N/A	24.2119						13.0794	27.7675	44.9133	42.2543
			23.6256	2.47742	N/A	24.2018						13.0762	27.6792	44.953	42.234
			23.6057	3.09471	8.49563	24.2018						13.1038	27.3321	44.905	42.209
			23.7933	3.48582	8.22183	24.2119						13.1032	27.1267	44.9133	42.1546
			24.0652	3.54121	7.89828	24.2119						13.0685	26.9972	44.9396	42.1197
			24.3352	3.62203	N/A	24.2119						13.0835	27.0242	44.997	42.0839
			24.6736	3.58743	N/A	24.2018						13.1032	27.0235	44.9877	41.9798
			25.1568	3.57041	3.1369	24.2119						13.0779	27.1002	N/A	41.881
			25.5571	3.50517	2.95138	24.2119						13.0947	27.0101	44.9527	41.8248
			26.0133	3.45134	3.1228	24.2119						13.0947	27.0005	44.9747	41.7899
			26.3071	3.38956	3.15243	24.2119						13.1124	26.8902	N/A	41.7888
			26.665	3.285	3.16167	24.2119						13.1123	26.8918	44.9825	41.7393
			26.8636	N/A	3.1934	24.2119						13.0947	26.8349	44.9964	41.7026
			27.0851	N/A	3.2324	24.2119						13.1032	26.8349	45.0087	41.6193
			27.7219	9.91103	3.43829	24.2119						13.0947	26.858	45.0087	41.5322
			28.241	9.88793	3.40962	24.2119						13.1032	26.882	44.9964	41.5124
			28.6751	10.0702	3.40962	24.2119						13.0947	26.9353	44.9229	41.4991
			28.8877	10.2669	3.37882	24.2119						13.1142	27.0171	44.9767	41.4738
			29.4016	10.178	3.34539	24.2119						13.0962	27.0799	45.0202	41.4342
			29.9526	10.1395	3.22442	24.2119						13.0962	27.0872	45.0202	41.4259
			30.4448	10.3582	3.32962	24.2119						13.0696	27.3978	44.8577	41.4375
			30.9742	10.3437	3.52764	24.2119						13.0696	N/A	44.775	41.4076
			31.3938	10.3858	3.74037	24.2566						13.0696	N/A	44.649	41.3167
			31.6966	10.5353	4.27292	24.2566						13.0947	N/A	44.7038	41.3012
			N/A	10.3712	4.51298	24.2566						13.122	N/A	44.7758	41.276
			N/A	10.3602	4.61413	24.2566						13.0867	N/A	44.7414	41.2556
			N/A	10.4085	4.72635	24.2343						13.1123	N/A	44.8031	41.2136
			N/A	10.3056	4.74613	24.2568						13.1123	N/A	44.8633	41.1843
			N/A	10.3064	4.79376	24.2566						13.0947	N/A	44.8933	41.0868
			N/A	N/A	4.80885	24.2566						13.132	N/A	44.8872	41.0303
			N/A	N/A	4.83329	24.2566						13.0861	N/A	N/A	40.8944
			N/A	10.6745	4.83256	24.2566						13.0962	N/A	43.3223	40.8236
			N/A	10.8241	4.83879	24.2568						13.0696	N/A	43.0984	40.8071
			35.4982	10.9581	4.82571	24.2459						13.0779	29.9901	43.1362	40.7951
			35.7173	11.6274	4.80757	24.2459						13.0684	29.9588	43.1341	40.7118
			35.8785	N/A	4.80824	24.2459						13.0867	30.1173	43.1524	40.5432
			36.2125	12.5413	4.8189	24.2458						13.1123	30.1957	43.1872	40.5368
			36.3557	12.993	4.81923	24.2566						13.1123	30.1508	43.187	40.4396
			36.4384	13.4684	4.80953	24.2441						13.1123	30.0583	43.2293	40.1773
			N/A	13.8772	4.87501	24.2458						13.1084	29.8217	43.2352	40.23
			N/A	14.0313	4.89282	24.2459						13.1123	29.7218	43.2555	40.2307
			37.7593	14.0912	4.8645	24.2459						13.1123	29.481	43.2847	40.2109
			37.7966	14.2426	4.8645	24.2566						13.1123	29.4266	43.2765	40.1631
			37.9827	14.384	4.85565	24.2459						13.0947	29.2831	43.3045	40.1269
			38.2231	14.4499	4.88579	24.2568						13.0947	29.2748	43.3049	40.0749
			38.4658	14.5517	4.84749	24.2568						13.1123	29.3262	43.341	40.037
			38.7635	14.5624	4.88887	24.2078						13.1123	29.6592	43.5485	39.9378
			39.1249	14.4372	4.95965	24.1703						13.1123	29.9806	43.5026	39.9217
			39.4453	14.5008	4.93077	24.1645						13.1123	30.3104	43.5401	39.8563
			39.6741	14.5198	4.93077	24.1558						13.1123	30.7478	43.5046	39.832
			39.9086	14.4647	5.48893	24.0698						13.1123	31.057	43.5517	39.7747
			40.0519	14.3084	5.65756	23.9219						13.1123	31.6568	43.4426	39.7538
			40.2175	14.1578	5.57698	23.8026						13.1123	32.3312	43.4858	39.7443
			40.3982	14.1638	5.58834	23.6908						13.0867	33.1289	43.178	39.7412
			40.4563	14.1037	5.53167	23.5614						13.0867	33.7066	43.5494	39.7521
			40.467	13.8862	5.54497	23.5077						13.1123	34.0052	43.2622	39.7211
			40.4772	13.7029	5.56038	23.379						13.1123	34.391	43.3568	39.7211
			40.4965	13.6066	5.54087	23.2576						13.122	34.7971	43.3394	39.7276
			40.4995	13.6183	5.53738	22.9534						13.1123	35.334	43.3871	39.7168
			40.4931	13.607	5.55301	22.7665						13.1123	35.8486	43.5268	39.7205
			40.4854	13.5198	5.57733	22.6976						13.1123	36.1286	43.7225	39.7336
			40.4966	13.4658	5.56767	22.7471						13.1123	36.4058	43.7659	39.7465
			40.4805	13.4038	5.54747	22.7764						13.1123	36.6403	43.813	39.767
			40.4752	13.3288	5.5631	22.7398						13.0867	36.883	43.7613	39.7029
			40.4931	13.3082	5.43856	22.7445						13.1123	36.9692	43.8133	39.7136
			40.4981	13.2954	5.19172	22.7584						13.1123	36.9738	43.8148	39.6661
			40.4798	13.1463	5.13975	22.7584						13.1123	36.9225	43.88	39.5696
			40.4486	13.1199	5.0913	22.6468						13.1123	36.8134	43.829	39.5028
			40.4663	12.9821	5.03334	22.4984						13.1123	36.6356	43.8645	39.5082
			40.4715	12.7195	4.83984	22.2708						13.0867	36.4911	43.825	39.426
			40.4797	12.5926	4.74559	21.9994						13.132	36.3913	43.7522	39.3698
			40.469	12.6524	4.64688	21.5847						13.0867	36.2791	43.8087	39.3032
			40.4819	12.6355	4.48948	21.1499						13.1312	36.2228	43.8532	39.2704
			40.4871	12.5785	4.47487	20.629						13.132	36.2024	43.9251	39.2321
			40.5269	12.5785	4.59692	20.1513						13.132	36.1152	43.9316	39.1236
			40.7785	12.6405	4.60356	19.6013						13.1123	N/A	43.9438	39.0987
			41.0991	12.6306	4.35132	19.0482						13.132	N/A	43.9473	38.9475
			41.2049	12.5863	4.05132	18.7004						13.1215	31.9544	43.9268	38.8811
			41.4427	12.5251	3.89837	18.0973						13.1215	31.5994	43.9377	38.8381
			41.6526	12.5674	3.50297	17.4991						13.0867	31.4723	43.9922	38.7497
			41.8331	12.549	3.23161	17.1113						13.0867	31.3799	43.6723	38.7036
			41.9628	12.5571	3.04116	16.9299						13.1215	31.3675	43.8049	38.665
			42.0841	12.5772	3.00299	16.7467						13.1215	31.0566	43.8305	38.622
			42.1366	12.5892	2.94211	16.5593						13.132	30.8404	43.8412	38.5495
			42.3007	12.5892	2.97059	16.3405						13.132	30.6925	43.8256	38.4333
			42.3117	12.6047	2.96332	16.0064						13.132	30.6747	43.8499	38.3602
			42.3934	12.8492	2.92248	15.7528						13.1182	30.6236	43.9575	38.1579
			42.5703	N/A	2.87035	15.4361						13.1215	30.6195	43.9275	38.0388
			42.685	N/A	2.57477	15.0439						13.1215	30.6236	43.9613	37.9807
			42.8809	N/A	2.34378	14.8027						13.1182	30.6205	43.9818	37.9007
			43.0585	N/A	1.63969	14.6461						13.1182	30.7944	43.9152	37.8149
			43.2064	10.756	1.41322	14.5532						13.1215	31.1007	43.9344	37.7026
			43.2909	11.1182	1.51449	14.4905						13.132	31.3153	43.9593	37.5861
			43.3695	11.2783	1.77257	14.4637						13.132	31.4307	43.9672	37.485
			43.4679	11.4325	2.60697	14.4421						13.132	31.4555	43.9612	37.379
			43.4084	11.8426	3.5997	14.2719						13.1291	31.4609	44.0213	37.355
			43.2277	11.9247	4.95062	14.0436						13.132	31.4979	44.0292	37.279
			43.3556	12.0242	5.3131	13.8896						13.132	31.5505	44.0057	37.1867
			43.4446	12.1719	5.55647	13.7075						13.132	N/A	44.0569	37.1155
			43.5393	12.6714	6.48708	13.6501						13.1291	N/A	44.0677	36.9733
			43.498	13.0762	7.06955	13.6387						13.132	33.7872	44.1956	36.8779
			43.402	13.7164	7.2797	13.6415						13.132	33.7872	44.2426	36.7114
			43.5249	14.2112	7.6613	13.6415						13.132	33.8277	44.265	36.5627
			43.5587	14.7137	7.84141	13.6476						13.132	33.7872	44.3055	36.4214
			43.6113	15.4097	7.93828	13.6476						13.132	N/A	44.3078	36.3128
			43.5235	16.0687	7.95822	13.6553						13.1182	N/A	44.3386	36.1403
			43.5612	16.8871	7.95822	13.6577						13.1215	N/A	44.3239	35.9149
			43.638	17.8691	7.98558	13.6043						13.1215	N/A	44.2849	35.7066
			43.6536	18.6856	7.91454	13.5272						13.1215	35.64	44.3408	35.5117
			43.6501	19.4138	7.83023	13.5452						13.1291	35.4965	44.3609	35.3964
			43.6682	20.2769	7.6867	13.5238						13.132	35.3671	44.3357	35.18
			43.6102	21.1974	7.72423	13.5795						13.132	35.5097	44.2925	35.0002
			43.6306	22.1771	7.89464	13.6079						13.1215	35.6022	44.2925	34.759
			43.6521	23.2438	7.96914	13.6261						13.1215	35.5304	44.3486	34.638
			43.6408	24.1195	8.00601	13.7069						13.132	N/A	44.3908	34.5396
			43.625	24.7697	7.97558	13.7184						13.132	N/A	44.4729	34.3971
			43.6349	24.7987	8.00165	13.7069						13.132	N/A	44.4915	34.1263
			43.6121	24.7806	8.01098	13.6302						13.132	N/A	44.4305	34.0116
			43.4851	24.6451	8.03311	13.5515						13.1291	N/A	44.4305	33.8288
			43.4262	24.4642	8.21658	13.2033						13.0867	N/A	44.4502	33.6413
			43.4486	24.3434	8.65222	12.8391						13.132	N/A	44.4372	33.4239
			43.4544	24.3699	9.00043	12.6195						13.1123	N/A	44.441	33.2305
			43.485	24.3756	9.60095	12.5312						13.1215	N/A	44.2996	33.1643
			43.4216	24.5574	10.2717	12.5082						13.1215	N/A	44.3263	32.9631
			43.3326	24.5469	11.0236	12.4771						13.1215	N/A	44.4134	32.8186
			43.3311	24.5683	11.7232	12.4924						13.1215	N/A	44.4571	32.7018
			43.3509	24.5412	11.6324	12.283						13.0867	N/A	44.4918	32.6839
			43.1019	24.6415	N/A	11.9947						13.1215	N/A	44.5162	32.637
			42.9736	24.6671	12.1456	11.7967						13.1215	N/A	44.529	32.5511
			43.0576	24.9396	11.8935	11.4996						13.1268	N/A	44.5016	32.5445
			43.1135	25.1298	12.0839	11.2989						13.1215	N/A	44.529	32.3556
			43.0897	25.4621	12.2074	11.0836						13.1215	36.5155	44.529	32.207
			43.0669	25.6652	12.0411	10.9591						13.132	36.5787	44.5467	32.0912
			43.0449	25.8585	12.0411	10.854						13.132	36.565	44.5155	31.9842
			43.0414	25.9873	12.0411	10.8457						13.132	36.5777	44.4964	31.801
			42.9616	26.1927	12.0411	10.9514						13.1268	36.7106	44.4774	31.5514
			42.9359	26.4128	12.0411	11.0374						13.132	36.713	44.4755	31.3275
			42.9739	26.6887	12.2074	11.1426						13.1268	36.8108	44.476	31.1039
			42.9264	26.7178	11.8797	11.1643						13.1291	N/A	44.4943	31.0843
			42.9257	26.6859	11.8797	11.1777						13.115	38.3529	44.5395	31.12
			42.7984	26.414	12.0411	11.1661						13.1117	38.4238	44.6096	31.0045
			42.7929	25.8662	11.9604	11.1156						13.132	38.5361	44.608	30.9
			42.8365	25.0748	11.9604	11.2169						13.1215	38.5769	44.61	30.7763
			42.7953	24.0106	11.9259	11.2107						13.1215	38.5769	44.6533	30.715
			42.7382	22.8566	11.9604	11.1212						13.1182	38.5769	44.6807	30.6433
			42.7069	21.7136	12.1456	11.0779						13.1215	8.65731	44.6807	30.627
			42.5088	20.5187	N/A	11.1643						13.0935	N/A	44.6807	30.6555
			42.4667	19.4724	12.6575	11.1222						13.1212	9.70821	44.6807	30.6332
			42.4158	18.5549	12.6575	11.123						13.118	9.94328	44.6807	30.5307
			42.443	17.6244	12.8642	11.1219						13.1234	10.3504	44.6807	30.4255
			42.3366	16.4403	12.9334	11.018						13.131	10.7897	44.6807	30.2617
			42.2791	16.1499	12.9392	11.0275						13.1262	11.0591	44.6958	30.1673
			42.1692	16.3088	12.9392	11.0215						13.1221	11.2961	44.6632	30.0266
			42.0207	16.4538	12.8747	11.0142						13.1262	11.9211	44.643	29.9768
			41.8376	16.8658	12.9392	11.0735						13.1234	12.6947	44.6436	30.0191
			41.7161	17.2422	N/A	11.2366						13.1234	13.2583	44.6436	30.0421
			41.5154	17.7437	N/A	11.7225						13.1234	N/A	44.6202	30.1483
			41.3539	18.2917	N/A	11.8832						13.1234	13.7682	44.604	30.1137
			41.2648	18.6801	N/A	11.7137						13.1234	14.089	44.6203	30.0534
			41.1727	19.3748	N/A	11.5438						13.1134	N/A	44.5792	29.8576
			41.1171	20.087	13.2723	11.4673						13.1273	N/A	44.5865	29.5823
			41.0916	21.0966	13.2501	11.3226						13.0529	N/A	44.5735	29.8913
			39.9564	21.5006	13.2665	11.2493						13.0179	N/A	44.5709	29.6042
			39.8977	22.2729	13.2212	11.312						12.9888	N/A	44.5651	30.0274
			39.7601	23.0237	13.2665	11.2876						12.774	N/A	44.5651	30.0892
			39.5469	23.7486	13.2774	11.2651						12.6436	N/A	44.5051	30.113
			39.3275	24.1542	13.2774	11.2317						12.5068	N/A	44.5051	30.1935
			39.0577	24.6027	13.4458	11.1536						12.4389	N/A	44.5051	30.0746
			38.7673	25.0908	N/A	10.9118						12.3844	N/A	44.4937	30.2259
			38.5538	25.539	14.5135	10.6972						12.292	N/A	44.4964	30.3182
			38.4415	26.0663	14.7489	10.6241						12.1784	9.41812	44.4937	30.2956
			38.2397	26.6196	N/A	10.4494						12.1006	9.28987	44.4757	30.2589
			38.1365	26.8934	N/A	10.3529						12.0175	9.27356	44.4757	30.2431
			N/A	27.4839	N/A	10.5111						11.9481	9.30938	44.4937	30.2646
			36.3427	27.9872	N/A	10.7032						11.9003	9.35438	44.4757	30.2771
			36.1641	28.1563	N/A	10.6699						11.8088	9.35399	44.48	30.305
			35.9652	28.3572	9.94412	10.5472						11.7129	9.40969	44.5077	30.3078
			35.7631	28.4022	9.8127	10.5611						11.6629	9.56104	44.5488	30.5154
			35.3476	28.3585	9.8127	10.4392						11.5939	9.56179	43.8901	30.6938
			35.1165	28.2798	9.8115	10.135						11.5241	9.54929	N/A	30.8067
			34.3122	28.0203	9.8115	9.98085						11.4435	9.55175	N/A	30.8886
			34.1619	27.8391	9.8115	9.98029						11.2237	9.40517	N/A	30.9782
			34.1679	27.6524	9.8115	9.99657						11.0061	9.137	42.4206	31.0521
			34.1013	27.433	9.8115	9.96844						11.0015	9.10312	42.2265	31.1625
			33.8281	26.6973	9.8127	9.95585						11.0228	9.25759	42.1842	31.2534
			33.5961	26.1426	N/A	9.96471						10.9472	9.0211	42.1066	31.4029
			33.3024	26.1353	N/A	9.96819						10.8378	8.84583	41.9983	31.6073
			33.1821	26.3323	9.90758	10.0551						10.6528	8.95662	41.9029	31.6825
			32.9366	26.4257	10.1825	10.0832						10.6443	8.92798	41.6931	31.74
			32.7581	26.3989	10.2684	10.0751						10.684	8.87022	41.8253	31.6878
			32.5609	26.2198	10.2111	10.0813						10.6252	8.75016	41.9256	31.636
			32.4114	26.0759	10.1957	10.0029						10.6167	8.68106	42.1714	31.5425
			32.3512	25.9437	10.0485	9.94853						10.697	8.6085	42.39	31.5569
			N/A	25.9071	9.93684	9.91002						10.5763	N/A	42.7137	31.5329
			N/A	25.7358	9.90305	9.71902						10.4931	N/A	43.0765	31.5587
			N/A	25.5184	9.9485	9.36876						10.1696	N/A	43.3391	31.5951
			N/A	25.2761	9.9485	9.27874						10.5575	N/A	43.479	31.6781
			N/A	25.1555	9.9485	9.31271						10.5791	N/A	43.4965	31.6629
			N/A	24.898	N/A	9.35483						10.9203	8.07871	43.5549	31.612
			N/A	24.7057	9.75491	9.36618						10.6744	N/A	43.5478	31.5593
			N/A	24.6074	9.8115	9.29258						10.5948	N/A	43.5676	31.5634
			41.0008	24.4297	N/A	9.23791						10.5946	7.94895	43.7091	31.5457
			40.8358	24.1637	N/A	9.25337						10.6392	7.94386	43.4784	31.563
			40.5818	23.9932	6.11219	9.29874						10.5704	7.96227	43.3109	31.3563
			40.3676	23.4971	9.44329	9.30148						10.6094	7.96596	43.3676	30.724
			40.129	22.9472	9.33157	9.35124						10.382	7.99318	43.3816	29.5322
			39.8862	22.4719	N/A	9.47004						10.421	8.01909	43.535	29.255
			39.6303	21.7781	9.39581	9.62111						10.4887	8.04075	43.6629	29.2889
			39.3713	21.2099	N/A	9.64946						10.4908	8.04502	43.7108	29.2842
			39.1349	20.7328	9.20003	9.88901						10.5544	8.0564	43.7888	29.3123
			38.8273	20.2811	9.15001	9.85049						10.6063	8.04075	43.7665	29.3117
			38.1223	20.1962	9.15001	9.70232						10.6089	8.04075	43.801	29.3287
			37.8278	20.3785	9.17915	9.68232						10.6068	8.04075	43.9139	29.3272
			37.6244	20.2114	9.16641	9.65164						10.6068	8.03912	43.8788	29.3276
			37.3184	19.9801	9.16641	9.7304						10.6068	8.09151	43.917	29.1993
			37.0128	19.6872	9.16641	9.81163						25.2349	8.17006	43.952	29.3342
			36.516	19.3405	9.10388	9.80121						24.6197	8.26931	43.9259	29.5152
			36.0952	18.7715	9.10388	9.82954						N/A	8.32742	43.9611	29.7489
			35.6845	18.186	9.10388	9.86749						N/A	8.48293	43.9611	40.1152
			35.1579	17.5782	37.7495	9.88652						25.3017	8.54505	43.9611	40.3392
			35.1579	17.5782	37.9754	9.88652						N/A	8.67678	8.13742	40.513
			35.1579	17.5782	37.9349	9.88652						23.004	8.87848	8.10022	40.8004
			43.3674	38.7962	37.9096	13.5734						23.6857	8.965	8.10391	41.1969
			42.9301	38.4253	37.8963	13.2342						23.7323	9.04438	8.14433	41.4901
			42.9011	37.9919	38.0206	13.2049						23.6843	9.12978	8.15637	41.6778
			43.0375	37.3143	38.0844	13.1832						23.7049	N/A	8.13734	41.6938
			43.0375	36.776	38.1732	13.1466						23.71	9.59268	8.15277	41.8005
			43.0375	36.3317	38.2038	13.161						23.7144	9.64577	8.07434	42.101
			43.0575	35.7811	38.2137	13.0721						23.71	9.66439	8.15277	42.1179
			43.1441	35.3137	38.2412	12.9963						23.7016	9.67311	8.17407	42.114
			43.2599	34.8455	38.2684	12.9773						23.6983	9.69447	8.07434	42.348
			43.4209	34.294	38.485	12.9622						23.7348	9.68832	8.07434	42.4465
			43.5924	33.7024	38.6277	12.9507						23.8306	9.70315	8.11509	42.4241
			43.994	33.1387	38.6145	12.7497						23.8561	9.70693	8.07544	42.4831
			43.9295	32.4699	38.6941	12.6658						23.9026	9.85602	8.06781	42.4716
			43.9696	31.8364	38.7497	12.5772						23.9339	9.98675	8.07035	42.4703
			43.9916	31.2207	38.7497	12.4379						23.9332	10.0697	8.03064	42.5085
			44.067	30.7989	38.7834	12.3891						23.9667	10.3274	8.01157	42.5354
			44.1493	30.3074	38.7354	12.2785						23.9941	10.5762	8.03609	42.4487
			44.1136	29.7411	38.7196	12.2265						24.1988	10.7907	8.03064	42.4887
			44.1671	29.3881	38.7354	12.216						24.3745	11.0206	8.0277	42.564
			44.2574	28.854	38.821	12.1412						24.523	11.225	8.02217	42.5489
			44.2691	28.3165	38.8099	11.9975						24.6445	11.424	8.08284	42.5649
			44.3752	27.8123	38.8099	11.9509						24.6494	11.6486	8.10749	42.5921
			44.5285	27.2926	38.8606	11.9864						24.6979	11.8316	8.02217	42.6467
			44.5036	26.4531	38.7726	12.1085						24.7254	12.0814	8.01157	42.6969
			44.801	25.9608	38.6701	12.209						24.8109	12.2802	8.02217	42.6551
			44.9315	25.5745	37.228	12.1726						24.9561	12.4725	8.06029	42.717
			45.0047	25.113	29.2673	12.278						25.0328	12.8378	8.05894	42.765
			45.0669	24.537	28.7823	12.454						25.0768	13.1535	8.03064	42.7641
			45.1894	23.8948	28.8341	12.4515						25.2514	13.4247	8.06029	42.8587
			45.1487	23.4149	28.7935	12.5881						25.4481	13.6957	8.05788	42.8302
			45.2157	22.8766	28.7997	12.5834						25.4914	14.1786	8.07035	42.8344
			45.237	22.3213	28.7997	12.7452						25.5295	14.4801	8.06814	42.8627
			45.2341	21.8449	28.7997	12.8124						25.6541	14.7481	8.05788	42.8091
			45.2134	21.3114	28.7997	12.8105						25.7941	14.8368	8.07035	42.8676
			45.1456	20.8166	28.7898	12.8499						25.923	15.082	8.07035	42.857
			45.156	20.4003	28.7629	12.9468						26.0588	15.2622	8.12825	42.8725
			45.0976	19.806	28.7508	13.052						26.1719	15.2732	8.06221	42.8845
			44.8845	19.255	28.7508	13.069						26.394	15.2522	8.07035	42.8816
			44.7949	18.6557	28.6971	13.267						26.5475	15.1746	8.07035	42.9488
			44.7526	17.9528	27.885	13.3725						26.6156	14.9484	8.10617	42.9307
			44.6553	17.4038	27.1125	13.4534						26.7895	14.921	8.0598	42.9522
			44.6294	17.1252	21.7616	13.547						27.0421	14.908	8.12477	42.9725
			44.6981	16.8558	19.0065	13.6374						27.2643	14.8207	8.09239	42.9241
			44.6209	16.6531	21.5592	13.721						27.4159	14.642	8.1018	43.0819
			44.5767	16.5282	21.277	13.7717						27.644	14.6007	8.05969	43.0959
			44.4578	16.382	18.6874	14.1174						27.943	14.5316	8.12071	42.9856
			44.3104	16.1077	18.1508	14.292						28.0702	14.2817	8.12477	43.032
			44.2185	15.5184	19.4326	14.4865						27.9412	14.2001	8.12218	43.1773
			44.0466	14.9502	14.9984	14.6378						27.9785	14.0973	8.05864	43.1555
			43.8118	14.4096	13.2333	14.7947						27.9841	14.0103	8.12666	43.1652
			43.6316	13.8097	15.7924	15.0533						27.9599	13.8259	8.14959	43.2177
			43.5399	13.1953	17.2633	15.4115						27.9599	13.7323	8.12034	43.1924
			43.4484	12.7461	14.9786	15.7527						27.933	13.7216	8.12218	43.1962
			43.2509	12.3263	15.5111	15.9266						27.9222	13.5453	8.12477	43.213
			43.1275	11.8428	15.5392	16.1935						27.9363	13.4005	8.12898	43.2401
			42.9622	11.3702	15.4378	16.2231						27.9096	13.2488	8.12825	43.2665
			42.7839	10.9552	15.2848	16.4065						27.9141	13.1663	8.12477	43.2866
			42.5795	10.4536	15.1956	16.4064						27.9566	13.0458	8.11697	43.3185
			42.4038	9.78691	15.2093	16.3361						27.9566	12.8508	8.12936	43.3481
			42.298	9.13863	15.2163	16.3483						27.906	12.557	8.04809	43.3279
			42.1434	8.68047	15.2213	16.3089						28.0484	12.3018	8.04809	43.2888
			41.8703	8.19333	15.2063	16.2182						27.9943	11.997	8.03224	43.2104
			41.6823	7.6344	15.2025	16.1824						28.1051	11.8939	8.0279	43.3086
			41.523	7.35321	15.2129	16.0243						28.2017	11.6154	8.1018	43.3799
			41.4	7.02981	15.1891	15.8392						28.3787	11.3376	8.1022	43.4418
			41.9975	6.70759	15.2213	15.7599						28.5403	11.1342	8.11332	43.4447
			41.9918	6.56211	15.2063	15.6239						28.6511	11.0343	8.06815	43.4228
			N/A	6.36066	15.1766	15.623						28.8185	10.9081	8.06528	43.4173
			N/A	6.32779	15.2135	15.6506						28.9944	10.7663	8.05549	43.4008
			N/A	6.32778	15.1374	15.5191						29.0735	10.6207	8.09545	43.3924
			N/A	6.3373	14.9267	15.5045						29.2741	10.5163	8.10279	43.4891
			N/A	6.28018	14.7439	15.5925						29.3005	10.5089	8.16019	43.4719
			N/A	6.27095	14.7463	15.6363						29.3381	6.2751	8.22059	43.3952
			N/A	6.01765	14.6569	15.638						29.3721	7.52975	8.19991	43.457
			N/A	5.74876	14.5773	15.6857						29.5084	7.57061	8.19991	43.4461
			N/A	5.35942	14.5123	15.7481						29.4859	7.61212	8.24586	43.4422
			40.9432	4.95921	14.5176	15.7249						29.4361	7.68735	8.21315	43.4192
			40.8857	4.85511	14.5144	15.826						29.4378	7.7713	8.21315	43.5299
			40.7497	4.96794	14.5073	15.9093						29.4208	N/A	8.19991	43.5856
			40.5385	5.00908	14.5156	15.9171						29.3251	N/A	8.21315	43.5163
			40.2496	4.9589	14.521	15.8906						N/A	N/A	8.30892	43.5174
			39.908	5.02404	14.51	15.9599						N/A	7.70669	8.30892	43.456
			39.3557	5.01016	14.5024	16.0815						21.2038	7.58976	8.22526	43.4525
			39.1614	5.18483	14.5143	16.2023						21.3074	7.44365	8.19952	43.394
			38.7425	5.59255	14.5219	16.271						21.2904	7.48782	8.23284	43.3892
			38.4683	6.16861	14.5151	16.4356						21.2794	7.56773	8.19952	43.4036
			38.1785	6.61054	14.5109	16.748						21.2927	7.75507	8.22073	43.3909
			37.7985	7.0235	14.4943	16.9141						21.2609	7.78399	8.39451	43.3445
			37.5445	7.53832	14.5134	17.0126						21.2214	7.95912	8.3477	43.2673
			37.406	8.0041	14.4888	17.2417						21.2401	8.17385	8.42007	43.2644
			37.1961	8.60093	14.4023	17.55						21.2164	8.24859	8.38417	43.2383
			36.9883	9.29361	11.2945	17.708						21.2217	8.28556	8.40297	43.1492
			36.7206	9.83506	6.10584	17.888						21.2266	8.42201	8.40297	43.1137
			36.5332	10.0816	1.93621	17.8853						21.0429	8.17427	8.40297	43.2088
			36.4057	10.4816	1.6092	18.1718						20.9451	7.96883	8.35888	43.1493
			36.2525	10.9089	1.64391	18.2574						20.8399	7.88994	8.38369	43.092
			36.0941	11.62	1.65928	18.505						20.7836	7.92065	8.34594	43.1627
			35.8178	12.4844	1.66332	18.541						20.7209	7.6056	8.38525	43.2197
			35.7889	13.3559	1.67112	18.7239						20.6362	7.17553	8.37523	43.2169
			35.779	14.1057	1.67321	18.9105						20.5211	7.60413	8.33799	43.1685
			35.7237	14.8809	1.65683	18.9645						20.4133	7.59766	8.33799	43.1841
			35.7237	15.744	1.60438	19.0328						20.2818	8.16068	8.38525	43.1724
			35.6532	16.5732	1.601	19.2302						20.3116	8.33026	8.31388	43.1477
			35.7072	17.3386	1.54143	19.3427						20.2941	8.46542	8.34294	43.2076
			35.7002	18.0906	1.65799	19.3974						20.3513	8.4426	8.3277	43.1561
			35.7864	18.7093	1.90548	19.4573						20.4238	8.37131	8.40692	43.152
			35.955	19.2539	2.10976	19.4813						20.2971	8.30402	8.36681	43.1771
			36.0607	19.8396	2.15493	19.5733						20.3053	8.21666	8.28489	43.2516
			36.0578	20.6997	2.22825	19.5882						20.3461	7.96273	8.14101	43.3312
			36.0262	21.5448	2.59592	19.5399						20.3997	7.93348	8.08043	43.322
			N/A	22.2557	3.12103	19.446						20.3912	7.81555	8.05339	43.3209
			N/A	23.0589	3.85132	19.4554						20.4457	7.70419	8.02437	43.431
			N/A	23.5838	4.30204	19.3374						20.4062	7.60808	8.02715	43.4142
			N/A	23.5644	4.59399	19.2947						20.4136	7.44037	8.06901	43.393
			N/A	23.4215	4.64013	19.3049						20.4672	7.25132	8.07775	43.2855
			N/A	23.0657	4.66037	19.4047						20.4561	6.88817	8.09824	43.2707
			N/A	22.361	4.73956	19.4886						20.4566	6.46414	8.09411	43.2158
			N/A	21.9215	5.49509	19.5937						20.5171	5.89897	8.07624	43.2619
			N/A	21.5026	5.87202	19.6184						20.4945	5.56349	8.117	43.2334
			N/A	20.8937	6.18853	19.6906						20.5984	5.23493	8.12683	43.2126
			N/A	20.0455	6.2735	19.8557						20.6321	4.92905	8.10765	43.1566
			N/A	18.9228	6.28164	19.9487						20.7157	4.72352	8.12764	43.1419
			43.1286	18.1197	6.2735	20.0883						20.7958	4.65417	8.11117	43.1238
			42.8293	17.2391	6.2735	20.1914						20.8998	4.59292	8.10056	43.0629
			42.5051	16.2072	6.2735	20.3512						20.9448	4.58904	8.0856	42.9681
			42.2638	15.3574	6.2735	20.6341						21.0587	4.56536	8.0856	42.9668
			41.8713	14.2957	6.2735	20.8963						21.0696	4.53155	8.0856	42.8954
			41.6755	13.4617	6.29517	21.0271						20.9745	4.52094	8.08096	42.8672
			N/A	12.669	6.29765	21.098						20.8382	4.52585	8.06576	42.9188
			N/A	12.0894	6.33078	21.4005						20.7482	4.53118	8.04267	42.9248
			N/A	11.5557	6.31591	21.5925						20.661	4.52427	8.04074	42.7999
			N/A	11.0505	6.30553	21.7403						20.5238	4.72216	8.03197	42.8875
			N/A	10.4308	6.31787	21.9042						20.3987	5.09176	8.02107	42.8842
			N/A	9.87817	6.32926	22.1441						20.0986	5.50826	7.93467	42.8834
			N/A	9.11344	6.30343	22.384						19.9112	6.0438	7.83503	42.8679
			N/A	8.53386	6.36073	22.6023						19.7161	6.80022	7.70381	42.8543
			N/A	7.9181	6.58892	22.8013						19.3674	7.38094	7.5612	42.825
			N/A	7.17636	6.5189	22.957						19.1278	8.09851	7.55094	42.8108
			N/A	6.93379	6.62021	23.2083						18.7131	8.8429	7.47439	42.7648
			N/A	6.4581	6.62978	23.4631						18.4399	9.70005	7.36994	42.7559
			N/A	5.96893	6.5808	23.634						18.1999	10.4449	7.33011	42.7143
			N/A	5.76358	6.74219	23.7393						17.9005	11.1727	7.29635	42.5903
			N/A	5.62157	6.98969	24.1725						17.6722	11.897	7.24832	42.6065
			N/A	5.39825	7.07281	24.5287						17.3469	12.5241	7.17769	42.6642
			N/A	5.27623	6.95298	24.7745						17.1126	12.654	7.20391	42.5504
			N/A	5.2314	7.19062	24.9966						16.7461	12.6291	7.17779	42.5323
			N/A	5.20485	7.26417	25.3566						16.3782	12.7597	7.18943	42.4622
			N/A	5.22504	7.30376	25.9506						15.9936	13.1666	7.13966	42.4102
			N/A	5.23076	7.30376	26.1137						15.6185	13.6625	7.24417	42.2267
			N/A	5.16432	7.29162	26.458						15.189	14.1469	7.12458	42.0875
			N/A	4.88245	7.31429	26.6958						14.7666	14.7952	7.12458	41.8737
			N/A	4.53511	7.31429	26.9757						14.5054	15.4289	7.16273	41.5985
			N/A	4.16348	7.28573	27.3706						14.1101	15.7622	7.12458	40.9217
			N/A	3.73405	7.42005	27.6304						13.8283	16.02	7.11326	40.7617
			N/A	3.39652	7.48853	27.7958						13.5541	16.3263	7.13175	40.7222
			N/A	3.17476	7.54148	28.0578						13.1973	16.8493	7.12458	40.6907
			33.455	2.99259	7.51534	28.2032						13.0841	17.3451	7.11326	40.5994
			33.588	3.04224	7.7072	28.2905						13.1787	18.0256	7.12529	40.4733
			N/A	3.15161	7.87583	28.2448						13.1732	18.6824	7.11326	40.3626
			N/A	3.52305	7.91727	28.3637						13.1499	19.3681	7.10252	40.3054
			34.3536	4.05307	7.97314	28.5467						13.2292	20.2265	7.11326	40.294
			33.9351	4.6403	8.07819	28.7055						13.1975	20.2759	7.12458	40.1118
			33.6389	4.96904	7.94163	29.0166						N/A	20.5481	7.10579	39.7308
			33.2884	5.1677	7.9422	29.1486						N/A	20.7675	7.1003	39.2975
			32.9733	5.35109	8.06178	29.4159						N/A	20.8631	7.10579	38.739
			32.7728	5.48667	8.08476	29.5519						N/A	20.9057	7.10579	38.5821
			32.5608	5.70564	8.10692	29.7971						N/A	20.9838	7.10579	38.2227
			32.307	5.97735	8.14339	29.9036						N/A	21.243	7.11326	37.9628
			31.9594	6.20975	8.15828	30.1704						N/A	21.3256	7.11326	37.7919
			31.6691	6.4617	8.17896	30.3672						12.8446	21.6348	7.10282	37.5783
			31.5021	6.80402	8.18079	30.507						12.8041	21.7094	7.10141	37.4142
			31.2705	7.1938	8.11102	30.694						13.0031	21.7008	7.09769	37.2214
			31.0102	7.43682	8.16039	30.8198						12.9831	21.7282	7.09221	36.9776
			30.9206	7.49879	8.19273	30.8956						12.97	21.7071	7.06317	36.7831
			30.6341	7.50744	8.20585	31.0119						12.9455	21.7664	7.10043	36.5656
			N/A	7.37664	8.21107	31.0257						12.9546	21.9165	7.11858	36.2256
			N/A	7.22808	8.19382	31.0931						12.9232	22.0779	7.12719	35.8016
			29.9716	7.08713	8.19667	31.1375						12.9156	22.2191	7.07331	35.3348
			29.728	6.80053	8.20192	31.1125						12.9185	22.3676	7.10252	35.1466
			29.4037	6.65079	8.21652	31.1383						12.8739	22.6078	7.11309	35.2838
			29.1929	6.47279	8.3631	31.1623						12.842	22.8115	7.14614	35.164
			29.0232	6.3674	8.28067	31.1978						12.8148	22.854	7.14614	35.1021
			28.7965	6.24118	8.2852	31.231						12.7019	23.024	7.14614	34.9098
			28.4464	6.28715	8.2623	31.2943						12.7104	23.2981	7.14614	34.8924
			28.307	6.32699	8.30098	31.4153						12.6475	23.5344	7.13487	34.6372
			28.2348	6.60203	8.36216	31.5857						12.6449	24.0505	7.13075	34.462
			28.1355	6.88094	8.33315	31.8183						12.6946	24.4968	7.05846	33.8611
			28.0546	7.3027	8.37706	31.9546						12.7167	25.0322	7.06835	33.4126
			27.8626	7.74379	8.42624	32.0235						12.8102	25.4366	7.05437	32.972
			27.7267	8.32765	8.44503	32.2582						12.769	25.9071	7.05846	32.6265
			27.6272	8.62037	8.38683	32.3044						12.7371	26.4066	7.03378	32.4388
			27.3437	8.70113	8.41618	32.4605						12.7136	26.9408	6.96229	32.3889
			27.0861	8.65572	8.47734	32.5176						12.6615	27.3851	6.86972	32.3457
			27.0116	8.53673	8.50326	32.7375						12.6325	28.1195	6.87125	32.3339
			27.0372	8.45033	8.55953	32.8318						12.5724	28.6027	6.78243	32.3207
			27.0114	8.34267	8.58693	32.9236						12.3843	28.9877	6.73795	32.3459
			26.9551	8.2124	N/A	33.1159						12.3776	29.5217	6.6645	32.4229
			26.8175	8.12838	N/A	33.1739						12.3801	30.1145	6.65389	32.4162
			26.6186	8.03707	8.94536	33.157						12.3387	30.6189	6.65227	32.4148
			26.387	8.13541	N/A	33.2179						12.2329	31.0387	6.65227	32.4474
			26.2048	8.35549	9.10014	33.1768						12.149	31.5351	6.66381	32.417
			25.9158	8.65159	N/A	33.2327						12.149	31.984	6.65138	32.4255
			25.5256	9.53595	N/A	33.2413						12.0962	32.1952	6.66553	32.4212
			25.1858	10.2035	N/A	33.3448						12.1088	32.6586	6.65424	32.3794
			24.9811	11.0602	N/A	33.4295						12.0459	33.1037	6.64087	32.3595
			24.8732	11.7378	6.24666	33.5187						12.0137	33.2619	6.61011	33.5728
			24.6601	12.5071	6.26436	33.5136						12.0088	33.431	6.64087	N/A
			24.3888	13.1053	6.26436	33.55						11.9026	33.5051	6.63417	N/A
			24.2684	13.6936	3.12562	33.5982						11.7903	33.5051	6.63417	N/A
			24.0467	14.2298	3.15778	33.6516						11.6945	33.5353	6.63417	19.6046
			23.8249	14.6715	3.23115	33.7174						11.6301	33.5352	6.626	19.7167
			23.5355	15.0113	3.12562	33.7996						11.6089	33.5079	6.63265	19.7188
			23.2739	15.5182	3.12562	33.8504						11.5414	33.556	6.63417	19.6763
			22.9026	15.9911	3.12562	33.8915						11.4702	33.5974	6.63417	19.6249
			22.5233	16.6678	3.06441	33.9107						11.3699	33.5421	6.63417	20.2767
			22.1393	17.3866	3.09379	34.019						11.3053	33.6209	6.64087	19.6311
			21.8881	18.2108	3.09379	34.011						11.2489	33.758	6.63265	19.6319
			21.5271	19.1157	3.12562	34.011						11.202	33.7628	6.626	19.607
			21.2078	20.0538	3.09379	34.0261						11.1466	33.7628	6.626	19.7024
			20.9961	20.9253	3.09379	34.0911						11.1736	33.7904	6.63417	19.7105
			20.7424	21.9249	3.12562	34.1093						11.1363	33.7857	6.626	19.7669
			20.3688	22.5906	3.04138	34.2192						11.1287	33.7542	6.63417	19.8826
			19.9849	23.3801	3.1429	34.2689						11.1051	33.7569	6.63417	N/A
			19.6384	24.2735	3.12562	34.3959						11.0983	33.7569	6.63417	N/A
			19.2608	25.2307	3.09379	34.4						11.1118	33.7569	6.62693	19.8275
			18.8826	26.1215	3.11373	34.4033						11.0659	35.2314	6.64583	19.8383
			18.5363	27.035	3.11373	34.4908						11.0092	35.0825	6.63091	19.9061
			18.2886	28.0136	3.16475	34.605						10.9345	35.0568	6.65389	20.037
			18.015	28.8842	3.11373	34.6717						10.9653	35.1282	6.65389	20.0659
			17.7191	29.7275	3.11373	34.7379						10.8773	35.042	6.65389	20.0868
			17.5148	30.5483	3.11373	34.8823						10.8552	35.6946	6.65389	20.1451
			17.3384	31.368	3.11373	34.9302						10.8177	36.0609	6.61407	20.1373
			17.2096	32.0368	3.11373	34.9948						10.7728	36.0068	6.55539	20.163
			16.8233	32.226	3.11373	35.0324						10.7964	35.9111	6.54626	20.1594
			16.4642	32.2606	N/A	35.1633						10.7811	35.8541	6.51893	20.1828
			16.3616	32.1459	N/A	35.2011						10.7684	35.9198	6.5249	20.1723
			16.1374	32.1526	N/A	35.3758						10.7367	35.9594	6.48518	20.2004
			15.8706	32.0688	N/A	35.4825						10.5027	36.6317	6.38092	20.276
			15.3423	32.0638	N/A	35.5051						11.8118	36.6831	6.19772	20.3081
			15.0912	32.2744	N/A	35.5683						11.8341	36.647	6.02263	20.3274
			14.7859	32.3578	5.45913	35.581						11.7791	36.7428	5.92808	20.3828
			14.4159	32.4536	5.24055	35.6015						11.7719	36.2612	5.67281	20.401
			14.1262	32.5528	4.86327	35.6594						11.7752	36.2865	5.59521	20.4125
			13.8709	32.6006	4.17344	35.6371						11.7752	36.6373	5.59845	20.3437
			13.5992	32.5632	3.45919	35.7046						11.7864	36.9706	5.60573	20.4128
			13.4794	32.3451	3.14496	35.7345						11.7814	37.2726	5.57001	20.3808
			13.4275	32.241	3.09431	35.7345						11.7606	36.4357	5.57001	20.4473
			13.4683	32.1994	2.44701	35.7421						N/A	36.171	5.52182	20.4972
			13.2187	32.169	2.31334	35.8043						11.7468	36.6028	5.54468	20.5004
			13.174	32.3281	2.01654	35.8337						11.738	36.5128	5.5381	20.4916
			12.8771	32.6675	2.1875	35.9253						11.7042	36.6109	5.5381	20.4802
			12.9637	33.0648	2.03751	35.9706						11.7295	36.6409	5.5381	20.4709
			12.9248	33.5649	2.01122	35.9706						11.738	37.1259	5.5381	20.5066
			12.6844	33.8424	2.02614	36.0369						11.7654	37.243	5.5381	20.4705
			12.6163	33.7094	1.99438	36.1516						11.7342	37.194	5.54468	20.4909
			12.4652	33.2557	1.92655	36.1907						11.7855	36.4874	5.5381	20.5213
			12.3399	32.4835	1.92655	36.2867						11.8099	36.2848	5.54468	20.5294
			12.2622	31.8918	1.92537	36.3114						11.8242	36.4419	5.54468	20.5379
			12.3577	31.3827	1.9242	36.365						11.8404	37.0095	5.57001	20.5231
			12.3464	31.2869	2.05384	36.5229						11.9731	37.1028	5.52925	20.6114
			12.3546	31.4339	1.99645	36.7295						12.0422	37.0475	5.50842	20.6555
			12.4301	32.0496	1.99468	36.7889						12.0533	36.7282	5.54468	20.6685
			12.497	32.6571	2.05009	36.8737						12.2046	36.2197	5.5381	20.6835
			12.5193	33.1434	2.01441	36.9722						12.1422	36.0511	5.60573	20.6574
			12.5457	33.5457	2.199	37.0094						12.197	35.925	5.6299	20.5958
			12.4545	33.8235	1.80301	37.0148						12.2429	35.7112	5.55139	20.5346
			12.3161	33.9256	1.80952	37.0032						12.2926	35.6459	5.53625	20.5441
			12.2283	34.2089	1.79895	36.9623						12.3405	35.6165	5.53625	20.5701
			12.3161	34.2428	1.78536	37.0509						12.3958	35.589	5.58002	20.5205
			12.2556	34.3141	1.76988	37.175						12.4101	35.5792	5.53226	20.5823
			12.1791	34.7067	1.79115	37.2392						12.5832	35.5281	5.53226	20.5894
			12.0444	35.0598	1.83375	37.2484						12.5807	35.5095	5.53226	20.5419
			11.9756	35.3248	1.87945	37.3185						12.6567	35.5318	5.53226	20.5872
			11.9141	35.6505	1.93008	37.3226						12.747	35.5169	5.53226	20.5889
			11.8209	35.8031	1.96582	37.4005						12.8766	35.4714	5.53226	20.5981
			11.6055	35.8749	1.96765	37.4725						12.9706	35.5068	5.53226	20.6758
			11.5472	35.9444	2.03082	37.4612						13.0412	35.4483	5.53226	20.6931
			11.4843	35.5436	2.24182	37.4893						13.1134	35.3836	5.53226	20.7364
			11.4192	35.5143	2.5926	37.493						13.1633	35.434	5.52542	20.8309
			11.3583	35.5171	3.29501	37.4505						13.3124	35.4837	5.42726	20.7685
			11.3741	35.2915	3.98519	37.4597						13.4436	35.4556	5.43976	20.7931
			11.3237	35.0376	4.53362	37.4299						13.6412	35.399	5.483	20.8365
			11.3143	34.6232	5.33736	37.4094						13.7506	35.4256	5.58847	20.8089
			11.2846	34.1688	6.08725	37.3905						13.7988	35.4	5.59667	20.7913
			11.28	33.6343	6.92171	37.3802						13.8545	35.4	5.78356	20.7861
			11.2719	33.3797	7.58193	37.3694						13.8448	35.4781	5.9656	20.6804
			11.3051	32.8592	7.96605	37.3376						13.9301	35.4565	5.90125	20.6468
			11.2645	32.6041	8.71579	37.3387						13.9416	35.4829	5.85202	20.6348
			11.3231	32.3822	9.02013	37.3541						13.9697	35.4429	5.9034	20.6009
			10.9472	32.0961	9.14399	37.3811						13.9785	35.3748	5.99712	20.5769
			10.9891	31.7635	9.12991	37.3387						13.9785	35.3657	6.02003	20.6074
			11.2738	31.2291	9.12991	37.3539						13.988	35.2694	5.95939	20.6336
			11.341	30.4903	9.14369	37.3228						13.9814	35.1457	5.94819	20.6601
			11.3737	29.8051	8.89391	37.3448						13.9814	35.1219	5.91705	20.6318
			11.4146	29.2216	8.43686	37.3448						13.9814	35.0242	5.90618	20.6434
			11.1467	28.5305	8.03737	37.3123						5.55102	35.0197	5.94646	20.664
			11.1523	27.8449	7.66952	37.3073						5.50343	34.8853	5.99248	7.36729
			11.1094	27.1577	7.66952	37.3123						5.52293	34.8465	6.01771	7.35527
			10.7832	26.3332	7.66952	37.3106						5.5306	34.8658	6.01771	7.367
			10.6453	25.6491	32.8497	37.3319						5.51795	34.5092	6.01771	7.32511
			10.6453	14.9197	32.9417	37.3319						5.53434	34.2563	6.55536	7.367
			10.6453	14.9596	32.9553	37.3319						5.51232	34.1642	6.53525	7.27138
			25.3369	14.9185	32.9553	19.2598						5.47865	34.2224	6.53574	7.1698
			38.3891	14.8772	32.9559	19.1571						5.51232	34.4657	6.47893	7.1289
			38.0504	14.8925	33.0459	18.9327						5.51795	34.4587	6.45289	7.21058
			37.8321	14.8912	32.9747	18.679						5.53434	34.5035	6.44874	7.27526
			37.7876	14.8574	32.9076	18.6774						5.58642	34.6082	6.40273	7.29564
			37.9259	14.8126	N/A	18.5591						5.52916	34.6538	6.35978	7.30859
			37.7391	14.875	33.475	18.4258						5.48819	34.7883	6.29479	7.32635
			37.5981	14.875	N/A	18.2368						5.42798	35.1714	6.27988	7.29256
			N/A	14.8717	29.5265	18.161						5.50633	35.3479	6.25421	7.33637
			37.3135	14.8586	N/A	18.0588						5.53434	35.5225	6.24512	7.30425
			37.2806	14.8267	N/A	17.9007						5.45866	35.7111	6.2099	7.31518
			37.0866	14.8585	N/A	17.6641						5.45866	35.8992	6.2055	7.34584
			37.0025	14.6025	N/A	17.5396						5.42798	36.0146	6.18433	7.34535
			36.8594	14.3495	N/A	17.7564						5.48959	35.9039	6.12985	7.32196
			36.5697	14.0273	N/A	17.6115						5.44501	35.9129	6.15751	7.32743
			36.4067	13.7427	N/A	17.3808						5.47865	35.9267	6.12904	7.32231
			36.2241	13.2917	N/A	17.279						5.47865	35.9273	6.06063	7.34041
			35.9076	12.3714	N/A	17.1641						5.44501	35.9347	6.06873	7.3218
			35.4703	11.4329	N/A	17.0377						5.47544	35.9137	6.05239	7.33785
			35.4447	10.9051	N/A	17.1222						5.47865	36.0978	6.03184	7.34307
			N/A	10.5577	N/A	17.0241						5.43943	36.2962	6.04364	7.36133
			33.9629	10.2413	N/A	16.8555						5.46263	36.5321	6.06913	7.35572
			33.8099	9.83854	N/A	16.806						5.45042	36.671	6.07116	7.32729
			33.1881	9.30957	N/A	16.7131						5.49514	36.8463	6.08669	7.33388
			32.5615	8.71706	N/A	16.7596						5.47901	37.1109	6.14652	7.3507
			32.2233	7.87002	29.2559	16.674						5.43527	37.3616	6.17878	7.34672
			31.7294	6.84556	29.225	16.6323						5.434	37.4775	6.2342	7.34987
			31.2848	6.02652	28.5426	16.5489						5.42094	37.8224	6.33199	7.33756
			30.8747	5.20631	30.2885	16.5446						5.47865	38.0954	6.52426	7.37065
			30.4157	4.26979	30.4176	16.5446						5.49437	38.3785	6.74573	7.35156
			30.1453	3.98729	30.6149	16.5001						5.47292	38.7416	6.88608	7.33379
			29.9766	3.96061	30.8201	16.4844						5.45042	38.9236	6.94869	7.3645
			29.8674	3.89668	31.0679	16.438						5.45042	39.23	7.03627	7.36775
			29.6744	3.93804	31.0971	15.5777						N/A	39.4547	7.09984	7.37465
			29.3187	4.31004	31.1068	15.507						5.42275	39.6779	7.08347	7.37655
			28.9891	4.77315	31.1049	15.4274						N/A	39.7532	7.18784	7.37655
			28.4432	5.15203	31.1058	15.3255						N/A	39.7352	7.25234	7.35251
			27.9394	5.2846	31.0727	15.1854						N/A	39.8394	7.32727	7.37148
			27.2739	5.25672	31.0772	15.0584						N/A	39.8366	7.33363	7.35998
			26.8507	5.29054	31.1364	14.9149						5.31066	39.8246	7.35386	7.35998
			26.099	5.40426	31.1493	14.7462						N/A	39.7378	7.41647	7.35999
			25.2724	5.32065	31.125	14.8147						N/A	39.6325	7.53634	7.35998
			24.5879	5.28164	31.1048	14.8267						N/A	39.6024	7.61244	7.35998
			23.9952	5.37643	31.1577	14.8733						N/A	39.5622	7.69593	7.36365
			23.624	5.32276	31.187	15.0285						N/A	39.589	7.67895	7.3705
			23.0955	5.51105	31.1483	15.3144						N/A	39.5898	7.68681	7.36624
			22.3798	5.71283	31.224	15.4424						N/A	39.5889	7.68681	7.37065
			22.068	5.86388	31.2412	15.6998						N/A	39.589	7.66544	7.36861
			21.6337	6.01362	31.2103	16.0103						N/A	39.5814	7.64952	7.39038
			21.1236	6.18354	31.2412	16.2409						N/A	39.5632	7.66265	7.38716
			20.5224	6.26986	31.1209	16.5573						N/A	39.553	7.74426	7.41098
			19.9468	6.42827	31.1794	16.7103						31.3394	39.5968	7.77136	7.41095
			19.6183	6.80416	31.1794	16.9285						31.107	39.6837	7.76466	7.40588
			19.3265	6.87274	31.1648	16.9022						30.961	39.7253	7.7429	7.41156
			19.1965	7.19788	31.2103	16.8202						30.8765	39.7792	7.75847	7.43413
			19.1558	7.38442	N/A	16.7399						30.8519	39.9178	7.74399	7.42308
			19.0963	7.57306	N/A	16.6857						30.7415	40.0562	7.77469	7.44244
			19.0735	7.88262	31.1486	16.6428						29.22	40.1162	7.78334	7.50328
			18.8416	8.22814	31.118	16.446						28.5564	40.1885	7.78481	7.51937
			18.5047	8.31077	31.0023	16.1936						28.6738	40.2893	7.7672	7.54433
			18.1741	8.4506	31.0874	16.0504						29.1588	40.2883	7.77758	7.54472
			17.7985	8.58984	31.0265	15.8781						29.2485	40.3408	7.83323	7.53507
			17.6601	8.74286	31.0265	15.6854						29.3622	40.4024	7.8808	7.54472
			17.4939	8.75683	31.0265	15.6343						29.4201	40.5892	8.11202	7.54678
			17.3276	8.75787	30.9962	15.6379						29.6946	40.6586	8.23978	7.57173
			17.1612	8.76407	30.966	15.6069						30.1107	40.7401	8.29394	7.55641
			16.9213	8.88021	30.9962	15.6011						30.5075	40.9081	8.45263	7.55814
			16.8208	8.98668	N/A	15.5272						30.6287	41.0574	8.58222	7.56275
			16.7629	8.95774	30.7065	15.5381						30.6479	41.1863	8.68952	7.57246
			16.6928	8.97766	30.6472	15.4986						30.7429	40.9094	8.72979	7.57246
			16.6303	8.98091	30.5882	15.4938						30.8058	40.8385	8.64723	7.5601
			16.5874	8.96905	30.3933	15.4764						30.8954	40.7256	8.64472	7.57597
			16.5611	9.24958	30.4138	15.4871						30.8704	40.8114	8.61976	7.56947
			16.5372	9.6662	30.3851	15.4623						30.8451	40.805	8.6076	7.58276
			16.5366	9.843	30.3565	15.4633						N/A	40.7487	8.50822	7.57276
			16.5671	10.2293	30.328	15.5034						N/A	40.6619	8.49617	7.57597
			16.4609	10.6157	30.1286	15.5135						N/A	40.6721	8.50014	7.57545
			16.4104	11.2422	30.1148	15.5215						N/A	40.645	8.57083	7.56935
			16.3491	11.3844	29.1172	15.5162						N/A	40.641	8.61745	7.57088
			16.3798	11.5811	26.7871	15.5091						N/A	40.6447	8.65551	7.57559
			16.377	11.8507	26.3593	15.4893						30.957	40.6312	8.7056	7.57737
			16.3748	11.8889	26.3186	15.5168						31.2772	40.6417	8.74004	7.57737
			16.36	12.1279	26.2693	15.5168						30.8471	40.634	8.75749	7.57545
			16.3673	12.3934	26.1584	15.5168						30.9792	40.5078	8.77639	7.57545
			16.3947	12.4886	26.0555	15.489						31.0164	40.3025	8.73342	7.57936
			16.3932	12.433	25.8841	15.5168						31.0177	40.2914	8.67608	7.57936
			16.3997	12.4851	25.7222	15.5177						30.961	40.2085	8.6762	7.57276
			16.4113	12.6888	25.6582	15.5039						30.9132	40.077	8.71964	7.57737
			16.3942	12.8388	25.6476	15.5114						31.0518	40.0877	8.72756	7.58579
			16.3745	13.2089	25.6204	15.5283						31.0965	40.0949	8.7194	7.5702
			16.3687	13.6293	25.6539	15.5322						31.1129	39.997	8.73423	7.57545
			16.3472	14.2297	24.666	15.54						31.1302	39.973	8.75276	7.58094
			16.3586	15.1014	26.9055	15.5508						31.0991	39.9467	8.76217	7.57636
			16.3327	16.0122	N/A	15.5548						31.123	39.9665	8.75281	7.56784
			16.3343	16.896	N/A	15.5363						31.1961	40.0069	8.79299	7.5692
			16.3388	18.0847	N/A	15.5376						31.1958	40.016	8.86102	7.56988
			16.3776	18.3744	37.0739	15.5182						31.1719	40.0907	8.90352	7.59914
			16.3745	18.4783	38.2063	15.5421						N/A	40.1524	9.1723	7.56957
			16.3783	18.5163	43.1764	15.5469						28.1033	40.2896	9.52277	7.59059
			16.3826	18.7385	42.1668	15.5225						27.9554	40.4648	9.73715	7.58094
			16.3684	19.4041	39.5582	15.5443						27.4106	40.5327	9.7841	7.59059
			16.3777	19.9846	39.1937	15.5483						27.4359	40.6983	9.90883	7.59445
			16.3826	20.3308	40.2242	15.5944						27.5519	40.9064	9.89729	7.58946
			16.3783	20.7542	43.4021	15.6272						27.5039	41.0722	9.89391	7.59463
			16.384	20.9566	N/A	15.6112						28.0092	41.15	9.90417	7.59592
			16.379	21.2424	N/A	15.6013						28.6886	41.3823	9.89865	7.59175
			16.3783	21.5122	N/A	15.6025						29.9658	41.5765	9.86424	7.59592
			16.3847	21.959	N/A	15.6076						29.6351	41.6887	9.84949	7.59592
			16.3847	22.14	N/A	15.6112						29.6457	41.9164	9.84623	7.59474
			16.3926	22.5088	N/A	15.6025						29.4924	42.0348	9.89568	7.59276
			16.3826	22.6341	N/A	15.6112						29.1504	42.1832	10.162	7.60113
			16.379	22.6094	N/A	15.6099						28.8978	42.3693	10.414	7.60035
			16.368	22.6516	N/A	15.6081						28.9024	42.529	10.4551	7.59485
			16.3826	22.4419	N/A	15.6149						28.4587	42.8021	10.5229	7.60113
			16.3826	22.5841	N/A	15.6149						28.7036	42.8973	10.5532	7.60035
			16.3782	22.6109	N/A	15.6164						27.9689	42.9797	10.5592	7.60599
			16.3843	22.6005	N/A	15.6309						28.0266	43.1144	10.5633	7.6152
			16.3888	22.6164	44.2944	15.614						28.3321	43.1492	10.2753	7.63228
			16.3843	22.5522	44.2767	15.6214						28.3389	43.3268	10.1843	7.63664
			16.3826	22.5265	44.2286	15.6164						28.4872	43.4147	10.1406	7.62931
			16.3868	22.7948	44.2171	15.623						28.544	43.4123	10.0719	7.63453
			16.3817	23.1038	44.2092	15.623						28.5418	43.3578	10.0118	7.63121
			16.4874	23.349	44.1154	15.6214						28.5517	43.3121	10.02	7.62713
			16.5604	23.7615	43.9114	15.6214						28.5894	43.3329	9.96899	7.7082
			16.5828	24.0317	44.0567	15.6182						28.5883	43.3273	9.95549	7.69463
			16.5473	24.5693	44.0698	15.6309						28.6529	43.2837	9.90867	7.75162
			16.5458	25.0535	44.0887	15.6146						28.759	43.2593	9.79472	7.75374
			16.5688	25.5595	41.8755	15.6183						28.7755	43.163	9.68545	7.75199
			16.4571	26.0167	42.8499	15.6183						28.6426	43.0516	9.60379	7.77599
			16.282	26.8038	42.9398	15.6183						28.3521	42.9066	9.51535	7.75522
			15.8782	27.5079	43.0966	15.6146						28.0155	42.5066	9.53732	7.757
			15.1754	28.1738	43.1063	15.6255						27.949	42.1237	9.50473	7.75522
			14.7311	28.9125	43.146	15.6083						27.7974	41.7296	9.49144	7.75522
			14.3746	29.6543	43.1785	15.6182						27.516	41.5	9.49147	7.75522
			13.8445	30.4766	43.4102	15.62						27.431	41.3061	9.49	7.75522
			13.4527	30.8933	43.2502	15.6255						27.4253	40.9658	9.48799	7.75433
			12.9297	30.9872	43.3736	15.6255						27.2487	40.7032	9.50033	7.75522
			12.1726	31.0684	43.405	15.6106						26.7944	40.6003	9.51835	7.75433
			11.4736	31.8142	43.3942	15.5759						26.4737	40.5198	9.50299	7.74657
			10.6266	32.4293	43.555	15.5051						26.1871	40.3013	9.44491	7.74657
			9.90283	33.1344	43.6944	15.4994						25.9297	39.9925	9.28555	7.75433
			9.23097	33.9679	43.7561	15.4832						25.6521	39.5039	9.26369	7.74903
			8.85145	34.812	43.7964	15.5135						25.4402	38.9516	9.23971	7.757
			8.43628	35.2382	43.8709	15.5289						25.3718	38.4098	9.25724	7.757
			8.00823	35.3015	43.9195	15.5732						25.3301	37.7163	9.29047	7.757
			7.70791	35.4261	43.9367	15.517						25.2494	36.822	9.35641	7.757
			7.50606	35.567	44.0838	15.5339						25.1767	35.683	9.36083	7.757
			7.43112	35.8782	44.0288	15.5487						24.9778	34.8273	9.36682	7.757
			7.37537	36.1078	44.0552	15.659						24.6699	34.2058	9.36334	7.757
			7.56495	36.546	44.13	15.8202						24.4585	33.3112	9.35318	7.757
			7.74494	36.8384	44.1625	16.1066						23.8605	32.5846	9.35019	7.757
			7.9329	37.1698	44.1511	16.3317						23.3876	31.9327	9.27866	7.757
			8.12031	37.1571	44.1735	16.6232						22.8067	31.2673	9.01611	7.74772
			8.25532	37.11	44.2152	16.9107						22.2341	30.7569	8.80484	7.757
			8.13276	36.8223	44.2606	17.0444						21.7121	30.38	8.62191	7.73369
			8.03149	36.5603	44.34	17.3692						21.1542	30.3691	8.62779	7.72303
			7.83074	36.5488	44.4176	17.7654						20.662	30.5097	8.64257	7.71387
			7.43579	36.4561	44.431	17.9635						19.9867	30.7936	8.48231	7.73523
			7.35294	36.4175	44.4416	18.3329						19.5703	31.0323	8.49613	7.74067
			7.26528	36.4552	44.4599	18.9091						19.1135	31.244	8.52207	7.73019
			7.11237	36.5345	44.3821	19.1676						19.0186	31.4174	8.59574	7.72419
			6.90047	36.7369	44.4729	19.5266						18.9586	31.5827	8.62721	7.69234
			6.75136	36.9392	44.5281	19.6019						18.8427	31.7758	8.70438	7.69234
			6.44916	37.0469	44.1375	19.5604						18.7656	32.1416	8.69449	7.69935
			5.8301	37.1255	42.6513	19.5875						18.4903	32.8793	8.86397	7.69094
			5.23368	36.982	41.0836	19.5822						18.2985	33.1801	8.86838	7.69387
			4.68308	36.9437	41.1505	19.493						17.9645	33.3989	8.83728	7.68941
			3.91323	36.8224	41.1563	19.4717						17.9487	33.4918	8.84222	7.69094
			3.46967	36.5955	41.0317	19.3919						17.893	33.5479	8.82972	7.6964
			3.30744	36.4798	40.8534	19.367						17.8804	33.5582	8.82473	7.70235
			3.33005	36.4004	40.7918	19.3576						17.7626	33.5425	8.82094	7.69403
			3.55864	36.3694	40.6376	19.3576						17.4431	33.5554	8.81358	7.69403
			3.81445	36.4193	40.3017	19.1785						16.8631	33.4709	8.72767	7.69679
			4.21985	36.3903	40.0105	19.3483						16.3757	33.5195	8.69365	7.70073
			4.42982	36.2515	39.5645	19.3251						15.9258	33.5215	8.6847	7.71336
			4.41889	36.0502	39.0476	19.2997						15.4908	33.5214	8.69289	7.69483
			4.13874	35.9689	38.2233	19.3182						15.067	33.3135	8.68785	7.6964
			4.22948	35.7306	37.7885	19.3187						14.5437	32.8449	8.69362	7.6964
			4.60355	35.671	37.5296	19.2705						13.9799	32.604	8.70277	7.70476
			4.82573	35.4934	37.4832	19.2584						13.5321	32.4394	8.69289	7.76861
			4.99346	35.115	37.4571	19.2585						13.0033	32.4155	8.68033	7.78241
			5.27272	34.9343	37.4938	19.2188						12.6308	32.4507	8.67425	7.77933
			5.69301	34.481	37.45	19.2543						12.1208	32.384	8.67318	7.79111
			6.28767	34.0775	37.2851	19.1908						11.6291	32.384	8.55746	7.77676
			6.70098	33.5394	36.4814	19.2168						11.2827	32.384	8.47097	7.76238
			7.03722	33.0561	35.8049	19.2276						10.8907	32.3092	8.38092	7.66817
			7.34146	32.6227	35.2664	19.2168						10.6419	N/A	8.3238	7.56923
			7.73654	32.0791	34.9863	19.2168						10.5838	N/A	8.36775	7.60354
			8.02254	31.7178	34.7762	19.2335						10.4792	38.309	8.35879	7.58185
			8.40981	31.5467	34.6135	19.2594						10.5395	18.1408	8.3395	7.5573
			8.96385	31.3084	34.664	19.2594						10.5299	17.9794	8.35018	7.58652
			9.17703	31.3786	34.6443	19.2273						10.4976	17.803	8.33959	7.69637
			9.4551	31.5549	34.7399	19.2787						10.4732	17.6998	8.32601	7.74697
			9.56116	31.8313	34.6942	19.2413						10.468	17.6572	8.4709	6.88946
			9.70068	32.2175	N/A	19.2398						10.4554	17.7178	8.47859	6.68765
			9.63566	32.8087	N/A	19.2656						10.4545	17.88	8.41651	6.5757
			9.49913	33.2778	33.3119	19.2712						10.4499	18.0616	8.35667	6.56545
			9.22615	33.9375	33.1243	19.254						10.4544	18.3132	8.37862	6.69918
			9.22009	34.3841	32.9637	19.2624						10.4506	18.7952	8.61741	6.76468
			9.2333	34.9639	32.6947	19.2309						10.4354	19.3414	8.77296	6.8541
			8.92703	35.4508	32.4293	19.3005						10.4393	19.9427	8.97596	6.94386
			8.47464	35.833	32.1179	19.4316						10.464	20.6008	9.08331	7.06444
			8.32659	35.9427	31.7443	19.6311						10.6168	21.3447	9.15352	7.08149
			8.29371	35.9557	31.382	19.7867						10.6401	22.3754	9.17589	6.97881
			8.27973	35.922	31.133	20.0049						10.6667	23.163	9.20825	6.94601
			8.20275	35.9354	31.0765	20.0525						10.6563	24.0212	9.22719	6.99324
			8.12719	36.2316	31.0086	20.1954						10.7593	24.7006	9.22926	7.00687
			8.11921	36.9023	31.0394	20.4926						10.9045	25.3615	9.22459	7.04935
			8.15892	37.5314	30.8841	20.6622						11.0761	26.1215	9.21778	7.09266
			8.09055	38.3428	30.8945	20.8034						11.2695	26.6071	9.20673	7.18476
			8.02442	39.103	30.879	20.8941						11.2798	27.2587	9.21801	7.19163
			7.85475	39.8502	30.7348	20.9943						11.1471	28.001	9.21989	7.11959
			7.77039	40.4188	30.7142	21.1761						11.0032	28.7	9.21135	7.22007
			7.67504	41.1498	30.7139	21.3031						10.9265	29.2942	9.21778	7.21824
			N/A	41.9352	30.7139	21.5603						11.0024	29.8258	9.21688	7.15289
			7.42804	42.5289	N/A	21.6525						11.0665	30.2388	9.32916	7.1564
			7.37046	10.6127	30.6879	21.7243						11.0116	30.2388	9.47682	7.2094
			7.23249	9.90269	30.5234	21.8215						11.023	30.2388	9.60409	7.1658
			7.04747	9.22381	30.2004	21.8922						10.9887	44.6332	9.72466	7.1168
			7.13741	8.82548	29.9777	21.9039						10.9742	44.5528	9.72983	7.11822
			N/A	8.77749	29.7219	21.925						10.9742	44.5003	9.72644	7.14924
			N/A	8.96281	29.5978	22.0101						10.9742	44.503	9.75316	7.15926
			5.38543	9.65746	29.457	22.0183						10.9595	44.4941	9.67483	7.12884
			5.29544	10.5225	29.2739	22.0024						10.9544	44.493	9.55554	7.11208
			5.18878	11.4981	29.2123	22.0249						10.9701	44.4642	9.40442	7.14639
			5.4906	12.029	29.1957	22.0679						10.9595	44.3775	9.30627	7.18853
			5.31889	12.2822	28.4225	22.1062						10.9633	44.3591	9.19112	7.15783
			5.33966	12.6079	28.393	22.1287						10.9544	44.2927	9.18171	7.15841
			5.50724	13.0586	28.4567	22.2947						10.9544	44.2469	9.18927	7.149
			5.59083	13.476	28.399	22.4046						10.9493	44.2365	9.1846	7.07746
			5.6481	14.0191	28.4259	22.6552						10.9493	44.2534	9.18399	7.0876
			5.91001	14.4005	28.3669	22.9259						10.9493	44.2625	9.19302	7.15202
			5.92949	14.8989	28.3318	23.0759						10.9493	44.1678	9.19143	7.11971
			6.19027	15.5554	28.669	23.5242						10.9502	44.1461	9.19143	7.13515
			6.46935	15.8887	28.4443	23.8492						10.9549	44.0802	9.19833	7.13954
			6.71319	16.2983	28.5535	24.2842						10.9465	44.0577	9.20557	7.14091
			6.89171	16.4984	28.272	25.2005						10.9465	44.0465	9.20343	7.19135
			6.89972	16.6813	28.214	25.5394						10.9465	44.0079	9.24707	7.15028
			7.02558	16.3861	28.0173	25.9879						10.9404	43.944	9.26213	7.18278
			7.15254	16.3923	28.187	26.5604						10.9465	43.8759	9.3049	7.14246
			7.24782	16.205	28.0748	26.952						10.9502	43.8401	9.29378	7.31085
			7.33351	16.0954	28.1406	27.7093						10.9465	43.6762	9.27689	7.17349
			7.3421	15.8845	27.9473	28.2777						10.9502	43.5377	9.28108	7.33897
			7.37944	15.9269	27.805	28.9712						10.9404	43.4355	9.29674	7.28852
			7.4562	15.8875	27.9606	29.5065						10.9479	43.2609	9.3391	7.26319
			7.57502	15.5781	28.2284	29.9198						10.948	43.1657	9.32892	7.33102
			7.58855	15.0127	28.2984	30.476						10.9441	43.1608	9.34726	7.38149
			7.69304	14.5889	28.3567	30.92						10.9441	43.1572	9.32892	7.38238
			7.81496	14.2586	28.4053	31.3156						10.9441	43.2106	9.31783	7.42849
			7.93846	13.8351	28.4274	31.7319						10.9404	43.2294	9.31128	7.40182
			7.89129	13.8377	28.4543	32.2803						10.9443	43.2121	9.29674	7.51088
			7.67505	13.8193	28.5115	32.7768						10.9422	43.0437	9.30927	7.43355
			7.70274	13.715	28.5916	33.4709						10.9441	42.9946	9.30573	7.42759
			7.68129	13.6634	28.5624	34.0711						10.9462	42.9311	9.28692	7.44908
			7.65743	13.7001	28.5657	34.466						10.9369	42.8307	9.30573	7.48587
			7.63754	13.8771	28.561	34.798						10.9391	42.6239	9.29977	7.43574
			N/A	14.1185	28.3886	35.478						10.9404	42.514	9.30392	7.43767
			N/A	14.507	28.3987	36.1467						10.9217	42.3526	9.29485	7.43459
			7.55811	14.5464	28.3998	36.5232						10.9274	42.1841	9.30471	7.43737
			N/A	14.7293	28.4281	37.1458						10.9117	42.0243	9.30392	7.44906
			N/A	15.0733	28.2968	37.2957						10.9037	41.7971	9.29485	7.4813
			7.55811	15.3389	28.2091	37.5801						10.922	41.5986	9.30196	7.48536
			7.55811	15.5061	28.1578	37.8615						10.919	41.2726	9.30096	7.52302
			7.55811	15.5494	28.1876	37.9223						10.9203	40.9365	9.31169	7.49358
			7.55811	15.6529	28.2955	37.8418						10.9109	40.784	9.28169	7.51897
			7.55811	15.5985	28.2617	37.8572						10.9091	40.514	9.27695	7.51897
			7.55811	16.0732	28.3947	37.7933						10.9197	40.3579	9.28884	7.51897
			7.59343	16.3883	13.6614	37.8322						10.9121	39.9647	9.27489	7.52546
			7.59343	16.5584	N/A	37.9612						10.9121	39.8173	9.28499	7.53333
			7.6291	16.5649	N/A	38.0984						10.9126	39.72	9.27003	7.52325
			N/A	16.7857	17.5076	38.2461						10.9051	39.4772	9.21105	7.5306
			N/A	16.8788	17.3304	38.3951						10.9287	39.3476	9.14573	7.51164
			7.82823	16.9624	16.8176	38.5772						10.9809	39.2037	9.10376	7.48969
			N/A	17.3463	16.8982	38.6326						10.9588	39.0721	9.03721	7.50239
			7.97261	17.6269	17.0147	38.8448						10.9639	38.9965	8.93758	7.49
			8.09055	18.0681	16.8411	39.1852						11.1081	39.0058	8.70704	7.50091
			8.40852	18.4698	16.7811	39.43						11.1406	38.998	8.54284	7.49143
			N/A	18.7829	17.2392	39.7232						11.0636	38.9732	8.51276	7.49143
			8.85032	19.265	16.9148	40.0898						10.9254	39.0229	8.48189	7.4804
			8.98088	19.8316	16.8965	40.3033						10.9473	39.0345	8.40725	7.48038
			9.31502	20.4649	16.5186	40.3406						11.0277	39.0286	8.33852	7.50061
			N/A	21.0017	16.6198	40.4812						11.1307	39.0539	8.35252	7.48924
			9.74945	21.4491	15.9395	40.5057						11.2822	39.0427	8.33309	7.48924
			10.0778	22.144	N/A	40.7856						11.4355	38.9812	8.34098	7.49106
			10.2263	22.2783	N/A	41.0893						11.6345	38.9734	8.33227	7.48737
			10.4231	22.8531	16.5742	41.1838						11.6384	38.9812	8.34251	7.51996
			10.2996	23.0675	16.5742	41.2346						11.7043	38.9818	8.35165	7.47948
			10.2996	23.325	16.4659	41.2815						11.822	38.9626	8.32223	7.5119
			10.2513	23.4427	N/A	41.6447						11.7159	38.892	8.31573	7.50805
			10.0933	23.4155	N/A	41.7395						11.8391	38.8386	8.32446	7.52073
			10.1796	23.481	N/A	41.8917						11.9103	38.816	8.3217	7.50761
			10.1607	23.616	N/A	42.2431						12.089	38.5396	8.33169	7.5306
			10.1537	23.6249	16.2951	42.4885						12.1704	36.6331	8.33176	7.52585
			10.3199	23.7852	19.4637	42.9224						12.1704	36.6685	8.33564	7.53988
			10.0622	23.7354	20.1869	43.0177						12.1704	N/A	8.33423	7.53988
			9.89427	23.7385	20.6656	43.023						29.9294	N/A	8.34851	7.53988
			9.55533	23.8774	21.159	43.0834						29.9012	N/A	8.32165	6.67329
			9.25734	24.0468	21.5422	43.1269						29.8696	37.4954	8.32858	6.43555
			8.79393	24.1269	21.7582	43.2204						29.8469	N/A	7.0358	6.27811
			8.79393	24.1557	22.0909	43.4257						29.84	37.4235	6.81728	6.17341
			8.79393	24.3422	22.1384	43.4257						29.8232	37.5208	6.71451	5.9429
			15.2333	24.4334	22.0635	43.4257						29.8376	37.4915	6.66113	5.62176
			15.2476	24.5745	22.0791	35.5301						29.8376	N/A	6.21437	5.42061
			15.2436	24.6801	22.1103	35.5198						29.84	37.5404	6.11944	5.10297
			15.2457	24.8984	22.0945	35.6099						29.84	N/A	6.16091	4.88875
			15.2409	24.9532	22.1025	35.4705						29.8494	37.659	6.10573	4.64837
			15.2507	25.4414	22.1066	35.2605						29.8826	37.7082	6.14423	4.43987
			15.2476	25.7699	22.1197	34.9616						29.8454	37.8067	6.14301	4.3361
			15.2476	25.9951	22.1324	34.6011						29.6144	37.8407	6.09335	4.29821
			15.2404	26.0717	N/A	34.3441						29.4289	37.9582	6.08437	4.25576
			15.2419	26.2043	25.275	34.3441						29.1945	38.2116	6.08377	4.23515
			15.2458	26.554	N/A	34.1031						28.9313	38.4875	6.08377	4.23515
			15.2458	26.7648	N/A	33.7506						28.651	38.547	6.10091	4.24414
			15.2163	26.7911	N/A	33.3447						28.3068	38.7366	6.09027	4.23855
			15.2441	27.0252	36.2617	32.9463						27.8096	38.8668	5.99828	4.21405
			15.254	27.1168	38.3124	32.9064						27.3461	38.9455	5.81931	4.2024
			15.2542	27.2194	37.7611	33.0923						27.0554	39.1262	5.68178	4.19424
			15.2415	27.3129	37.7221	32.9294						26.6407	39.2627	5.48694	4.20319
			15.2588	27.43	37.7195	32.8328						26.3496	39.3668	5.48209	4.20665
			15.2447	27.5315	37.7289	32.7515						25.9914	39.3893	5.49425	4.24239
			15.2425	27.7118	37.6783	32.7527						25.7376	39.4781	5.4963	4.19489
			15.2425	27.643	37.7296	32.6839						25.4854	39.5883	5.47331	4.20277
			15.2458	27.5738	37.7109	32.7092						25.2103	39.666	5.48548	4.23106
			15.2523	27.926	37.6929	32.7141						24.9338	39.6986	5.50122	4.18719
			15.2378	27.8962	37.7122	32.7378						24.7105	39.8456	5.48495	4.20412
			15.2663	27.7709	37.8261	32.7378						24.5063	39.9385	5.48495	4.23671
			15.256	27.8242	38.7008	32.8313						24.347	40.0417	5.50772	4.23277
			15.2549	27.827	38.9495	33.0733						24.0859	40.1523	5.48466	4.20296
			15.2332	27.8743	39.244	33.3651						23.9669	40.2339	5.46094	4.20296
			15.2282	28.0185	39.5519	33.6181						23.8087	40.317	5.43077	4.21598
			15.2316	28.1449	39.7956	33.8434						23.6034	40.4298	5.43077	4.20829
			15.2192	28.1186	39.8217	34.2735						23.4121	N/A	5.43341	4.20325
			15.1818	28.123	39.825	34.672						23.2188	N/A	5.42496	4.20868
			15.1997	28.1142	39.8902	35.0617						22.9431	N/A	5.42505	4.23693
			15.2057	28.093	39.8461	35.4333						22.7005	N/A	5.4175	4.22886
			15.2062	28.1205	40.0622	35.781						22.4979	N/A	5.40733	4.21194
			15.2194	28.083	39.7454	36.1848						22.2357	N/A	5.40733	4.23065
			15.206	28.0985	39.7597	36.8105						22.1583	N/A	5.42797	4.26826
			15.2164	28.2436	39.8382	37.3586						22.0789	N/A	5.45062	4.25603
			15.2067	28.3461	39.943	37.9074						21.903	N/A	5.39172	4.24103
			15.2145	28.5434	39.8868	38.0352						21.7568	N/A	5.35268	4.2517
			15.2203	28.7252	39.9229	38.0851						21.5706	N/A	5.3156	4.22285
			15.206	28.9359	39.9062	38.0731						21.3342	N/A	5.01199	4.25147
			15.2089	29.1709	39.8848	38.0731						21.1135	N/A	4.86576	4.24071
			15.2664	29.3121	39.8712	38.0828						20.8628	N/A	4.92739	4.25504
			15.2836	29.4104	39.8387	38.0324						20.6548	N/A	4.94139	4.24596
			15.2973	29.3635	40.011	37.9434						20.4095	37.2762	4.84057	4.22961
			15.3097	29.4546	39.9818	37.9775						20.015	37.2631	4.75168	4.19477
			15.2896	29.7486	40.0009	38.0204						19.6978	37.2631	4.72402	4.19585
			15.2929	30.0473	40.0767	38.0626						19.3922	N/A	4.75966	4.1988
			15.2851	30.1239	40.1861	38.0546						19.2079	N/A	4.78864	4.18239
			15.2842	30.1727	40.2811	38.2092						19.0539	N/A	4.75472	4.19529
			15.2929	30.3015	40.3486	38.2731						18.9525	N/A	4.73546	4.17276
			15.2843	30.3882	40.3429	38.3353						18.6899	N/A	4.74359	4.15469
			15.2819	30.6078	40.3932	38.3353						18.5052	N/A	4.74244	4.13915
			15.2764	30.6079	40.4121	38.3166						18.2359	N/A	4.74093	4.13915
			15.2747	30.7733	40.5329	38.1787						18.0757	37.2391	4.73871	4.15184
			15.2746	30.9026	40.5574	38.232						17.8862	N/A	4.69579	4.15115
			15.2814	30.6803	40.7277	38.3936						17.7604	N/A	4.46446	4.14968
			15.2782	30.7781	40.9016	38.5493						17.5923	37.3307	4.23192	4.14316
			15.2802	30.9675	41.0967	38.8943						17.3716	N/A	4.18286	4.12502
			15.2984	31.1659	41.2395	39.0983						17.2753	37.432	4.23926	4.16593
			15.2682	31.7219	41.3568	39.1365						17.0849	37.3955	4.24014	4.14085
			15.2527	32.0578	41.203	39.142						16.8988	37.3955	4.24493	4.14076
			15.281	32.5068	42.1867	39.1767						16.4745	37.4366	4.26108	4.3281
			15.2942	32.8893	42.2108	39.1767						15.9423	37.478	4.10718	4.42131
			15.266	32.8814	42.3471	39.1495						15.6281	37.5235	4.23616	4.58579
			15.2515	32.9757	42.4015	39.1582						15.3825	37.5677	4.04078	4.58065
			15.2585	32.8751	42.3903	39.1274						14.8377	37.648	3.86263	4.62357
			15.2178	32.7986	42.3159	39.0919						14.5571	37.6015	3.76485	4.58374
			15.2327	32.8167	42.1423	38.9292						14.3608	37.6023	3.72419	4.5642
			15.2277	32.9707	42.1135	38.7521						14.2799	37.5913	3.56065	4.5662
			15.1079	33.1185	42.1394	38.7054						14.2718	37.5637	3.26956	4.59349
			14.8362	33.2706	41.7225	38.7331						14.2646	37.6305	3.11779	4.59777
			14.5265	33.2739	42.0113	38.7424						14.2541	37.6434	2.9102	4.59199
			14.1637	33.3729	41.9914	38.7397						14.2541	37.6434	2.78123	4.5689
			13.7287	33.6627	41.8864	38.7236						14.2498	37.6178	2.80551	4.57562
			13.0536	33.644	42.0412	38.5972						14.2585	37.62	2.7427	4.58932
			12.612	33.6834	42.124	38.5935						14.2498	37.6487	2.69266	4.60747
			12.3076	33.6393	42.1391	38.5083						14.2398	37.634	2.45423	4.60707
			11.9544	33.6654	42.142	38.4385						14.2375	37.634	2.22287	4.72531
			11.6294	33.5829	42.183	38.3176						14.1495	37.4831	1.97688	4.66819
			11.4691	33.4186	42.1367	38.1161						14.0441	37.6057	1.58149	4.66709
			11.269	33.4668	42.1082	37.8341						13.934	N/A	1.36265	4.66164
			11.0796	33.5229	42.2672	37.5154						13.7746	N/A	1.34746	4.66465
			11.1211	33.8318	42.3822	37.1247						13.6256	N/A	1.40676	4.72439
			11.1697	34.0334	42.4166	36.7743						13.355	38.7623	1.6218	4.66159
			11.3478	34.1857	42.4044	36.4528						13.1921	38.7623	1.81322	4.66332
			11.6531	34.3299	42.3698	36.0438						12.9513	N/A	1.92896	4.67201
			11.9367	34.3659	42.3409	35.6569						12.8433	N/A	1.92718	4.67069
			11.9478	34.3935	42.4268	35.3164						12.6138	N/A	1.90126	4.66065
			11.9355	34.3454	42.431	34.9171						12.395	38.7623	1.35583	4.6695
			11.9364	34.2895	42.5503	34.5917						12.0715	38.7623	1.34544	4.67726
			11.9163	34.2311	42.584	34.3314						11.976	N/A	1.17133	4.68173
			11.8651	34.2045	42.6363	34.0504						11.7107	N/A	1.17187	4.68976
			11.8318	34.2353	42.5962	33.8523						11.4898	N/A	1.2499	4.68079
			11.6396	34.2582	42.7154	33.6333						11.4053	N/A	1.25633	4.68032
			11.3912	34.2978	42.7291	33.4344						11.3634	N/A	1.38256	4.69351
			11.0202	34.3372	42.8637	33.2558						11.2898	N/A	1.52695	4.69615
			10.6022	34.3513	42.9222	33.1398						11.24	N/A	1.76555	4.70125
			10.1793	34.3705	42.9321	33.102						11.2332	N/A	1.93342	4.69517
			9.64943	34.3655	42.915	33.0709						11.2353	N/A	2.07332	4.68533
			9.54107	34.6417	42.8801	33.1018						11.2155	N/A	2.15294	4.70212
			9.37472	N/A	42.9223	33.1293						11.2074	N/A	2.45	4.70573
			9.1878	N/A	42.903	33.2073						11.1362	N/A	2.52949	4.70855
			9.15854	33.8729	42.9235	33.2942						11.154	N/A	2.59495	4.69016
			9.1915	33.8893	42.9587	33.4259						11.1909	N/A	2.62123	4.69613
			9.26936	33.7773	43.0098	33.5315						11.2179	N/A	2.65416	4.69694
			9.20208	33.6384	43.0219	33.5261						11.1891	N/A	2.63135	4.70048
			9.13421	33.5042	43.0313	33.5074						11.1891	29.9722	2.72704	4.70218
			8.96053	33.5035	43.2209	33.4909						11.1825	30.0654	2.79006	4.69162
			8.84763	33.4124	43.282	33.4821						11.2023	30.1257	2.89895	4.69777
			8.70145	33.3999	43.2479	33.4507						11.1882	30.1032	2.95625	4.69741
			8.65378	33.3908	43.3082	33.3592						11.1862	30.0812	2.64424	4.69205
			8.31383	33.4012	43.3829	33.3676						11.1728	30.1385	2.67005	4.70981
			8.10149	33.3936	43.3883	33.3464						11.1718	30.1338	2.69231	4.70629
			7.76911	33.411	43.4412	33.3301						11.1825	30.2905	3.15845	4.7145
			7.41236	33.5467	43.4598	33.455						11.1777	30.6257	3.22646	4.71485
			7.04474	33.6332	43.4992	33.5333						11.1678	30.8727	3.27669	4.70612
			6.70112	33.6789	43.4409	33.5271						11.1825	31.0763	3.90216	4.71128
			6.42727	33.6796	43.4644	33.5143						11.1718	31.3261	3.9741	4.72183
			6.18995	33.6241	43.4885	33.4944						11.1825	31.6184	3.91852	4.70885
			6.02675	33.6025	43.4491	33.5667						11.1606	31.6161	3.96949	4.71627
			5.84179	33.5165	43.3821	33.5603						11.1825	31.672	4.01922	4.70241
			5.74064	33.4321	43.4344	33.4913						11.1825	31.9658	4.0959	4.69633
			5.7759	N/A	43.3925	33.3941						11.1762	32.4401	4.03589	4.68637
			5.73211	N/A	43.3568	33.2618						11.1825	32.7672	4.13869	4.68522
			5.70765	42.0366	43.4613	33.0579						11.1825	33.0499	4.1957	4.68413
			5.70765	N/A	43.4468	32.8564						11.1777	33.4346	4.40743	4.7064
			5.75492	42.8647	43.3639	32.6507						11.1632	33.8038	4.40721	4.70428
			5.73384	42.8635	43.3676	32.424						11.1632	34.0847	4.20634	4.69178
			5.73434	42.7828	43.3589	32.0299						11.2062	34.311	4.1108	4.69842
			5.55502	42.8065	43.3467	31.5888						11.2295	34.6695	4.30027	4.69414
			5.03896	43.1902	43.3543	31.176						11.2407	34.9736	4.15852	4.71316
			4.29246	43.2733	43.3263	30.6793						11.2597	35.3459	4.15444	4.69936
			3.44458	43.4148	43.3051	30.1532						11.2628	35.8641	4.43375	4.69981
			2.7695	43.5362	43.3142	29.6399						11.2845	36.4281	4.56444	4.74107
			2.14126	43.604	43.29	29.0397						11.256	36.961	4.60968	4.73697
			1.53354	43.6127	43.2512	28.9669						11.2534	37.4928	4.5204	4.73868
			0.977948	43.7908	43.2058	28.9304						11.2473	38.0272	4.51307	4.76721
			0.794496	44.0532	43.1361	28.7017						11.2526	38.3399	4.6037	4.74612
			1.03614	43.9469	43.0524	28.4247						11.257	38.4718	4.70598	4.73652
			1.0655	44.2986	43.0881	28.1853						11.233	38.3066	4.78211	4.72832
			0.982379	44.3527	43.1641	27.8954						11.249	37.9701	4.87046	4.72387
			0.896407	44.3579	43.1467	27.3924						11.1984	37.5201	5.03309	4.70998
			0.887279	44.4564	43.135	27.0628						11.2197	37.4287	6.45719	4.71612
			0.871362	44.6263	43.1134	26.6524						11.185	37.4676	6.45719	4.74168
			0.882656	44.6957	43.0572	26.477						11.1768	37.6356	6.45719	4.76518
			0.882656	44.8063	43.0637	26.3074						11.1919	37.7149	6.45719	4.72832
			0.877	44.9124	43.107	26.3397						11.2034	37.7149	6.45719	4.7516
			0.868363	44.9396	43.1394	26.3295						11.2052	37.7149	6.45719	4.72134
			0.857467	44.9438	43.1182	26.3009						11.2024	37.7319	6.45719	4.68279
			0.860282	N/A	43.1544	26.3026						11.2161	37.7388	6.48466	4.74474
			0.860282	N/A	43.2105	26.2341						11.2161	38.0249	6.4671	4.72734
			0.849195	N/A	43.2085	26.2039						11.1967	38.2761	6.5096	4.67613
			0.864168	N/A	43.2304	26.226						11.2259	38.7043	6.68708	4.63694
			0.869579	N/A	43.2526	26.2481						11.2134	39.03	6.74768	4.73464
			0.862452	N/A	42.1117	26.0346						11.2097	39.2734	6.92525	4.70165
			0.869579	N/A	N/A	25.8718						11.2314	39.4546	7.12215	4.73311
			0.900202	N/A	N/A	25.9015						11.2187	39.5573	7.26285	4.76987
			0.952047	N/A	N/A	25.9406						11.2259	39.496	7.73438	4.72074
			0.963945	N/A	N/A	25.9357						11.225	39.6149	8.08132	4.71256
			0.952047	N/A	N/A	25.7458						11.2161	39.7521	8.64049	4.70781
			0.947444	N/A	N/A	25.4626						11.2192	39.8819	8.96629	4.68618
			0.94881	N/A	N/A	25.3822						11.2123	39.9194	9.35276	4.69964
			0.962791	N/A	N/A	25.0819						11.1952	39.8248	9.75055	4.71231
			0.979412	N/A	N/A	24.8079						11.2101	39.5896	10.155	4.67269
			0.82262	N/A	N/A	24.374						11.2097	39.1588	10.3617	4.76598
			1.00954	N/A	N/A	24.119						11.193	38.7043	10.5828	4.77587
			0.888432	N/A	N/A	23.6798						11.193	38.2746	10.8817	4.76029
			0.920144	N/A	N/A	23.2413						11.225	37.612	11.3602	4.69992
			0.960327	N/A	N/A	22.8716						11.3132	37.0632	11.8118	4.71643
			0.963254	N/A	N/A	22.3631						11.3717	36.5413	12.3614	4.68583
			1.11553	N/A	N/A	21.7795						11.3801	36.0879	12.8639	4.68647
			0.983665	43.1042	N/A	21.1974						11.4101	35.7134	13.4438	4.71697
			1.11629	43.1931	N/A	20.5503						11.4299	35.2921	13.7778	4.71083
			1.21412	44.7432	N/A	20.0731						11.378	34.795	14.355	4.71816
			1.38827	N/A	N/A	19.4605						11.3464	34.6006	14.9539	4.67953
			1.48286	N/A	N/A	18.8745						11.3333	34.452	15.4841	4.66291
			1.46423	N/A	N/A	18.3181						11.339	34.582	16.2736	4.68499
			1.48417	N/A	N/A	17.7723						11.3391	34.6682	17.225	4.70914
			1.55673	N/A	41.0406	17.4347						11.3146	35.0152	17.7801	4.7345
			1.69908	N/A	40.9946	16.9068						11.301	35.3149	17.9009	4.75966
			1.80571	43.7155	N/A	16.3459						11.3472	35.7181	17.8217	4.76253
			1.88552	43.6808	N/A	15.8718						11.408	36.0766	17.6329	4.75616
			1.96419	43.5092	41.179	15.5221						11.5527	36.4899	17.533	4.77469
			2.06691	43.6475	41.1319	15.4316						11.6239	36.9674	17.4765	4.71031
			2.28502	43.7248	41.2026	15.503						11.6483	37.4766	17.4119	4.72253
			2.75192	43.588	41.2502	15.516						11.6828	38.3117	17.2706	4.74461
			3.28701	43.6764	41.1827	15.3825						11.735	38.871	17.2016	4.74873
			3.85132	43.5974	N/A	15.2287						11.7864	39.5295	17.3439	4.71373
			4.3621	43.6219	41.1159	15.1054						11.8081	40.1543	17.7922	4.70281
			4.87472	43.668	41.099	14.9919						11.8433	40.6668	17.9679	4.65116
			5.20043	43.5764	40.9842	14.7644						11.8397	41.2821	17.8991	4.6605
			5.24245	43.4969	41.009	14.4754						11.8034	41.841	17.8197	4.72513
			5.21666	43.4451	31.3932	14.2857						11.8295	42.3943	17.9196	4.75913
			5.29478	43.4363	30.9812	14.0838						11.8265	42.6858	17.9285	4.76895
			5.40857	43.3951	N/A	13.8958						11.7852	42.75	17.9192	4.74375
			5.48415	43.2823	N/A	13.6679						11.771	42.683	17.8648	4.76553
			5.48928	43.115	30.0252	13.4476						11.8102	42.5943	18.0018	4.75598
			5.49206	42.9981	N/A	13.2417						11.8376	42.6343	17.982	4.7064
			5.44902	42.868	29.6651	13.2288						11.8559	42.6992	18.0725	4.70157
			5.58833	42.8672	N/A	13.1284						11.8735	42.723	18.0573	4.69795
			6.11651	42.8806	29.6164	13.0776						11.8218	42.7377	18.0573	4.72909
			6.09331	42.809	29.7617	12.8921						11.8718	42.8002	18.0799	4.676
			5.97812	42.768	29.8614	12.6443						11.8923	42.8228	18.1112	4.71462
			5.88149	42.7295	N/A	12.262						11.8923	42.8281	18.2004	4.71722
			5.73866	42.8063	29.7338	11.8894						11.8923	42.8419	18.2772	4.72295
			5.53278	42.7247	29.5222	11.3754						11.8923	42.8109	18.2115	4.68787
			5.0796	42.7654	29.6809	10.9141						11.8923	42.6991	18.1271	4.68915
			4.80853	42.7375	29.6809	10.6727						11.8923	42.5799	18.0842	4.72696
			4.66095	42.6291	29.2746	10.4685						11.7909	42.587	17.9989	4.76529
			4.41628	42.4589	29.176	10.2284						11.8179	42.5181	17.9667	4.73626
			4.15461	42.346	29.01	10.0247						11.7077	42.4558	17.9119	4.75725
			3.99965	42.3912	28.8242	9.69125						11.5923	42.4562	17.6599	4.76195
			3.98798	42.4072	28.4978	9.35422						11.5763	42.4396	17.676	4.77197
			3.98177	42.4072	N/A	9.24698						11.5958	42.5546	17.6343	4.74776
			3.97327	42.4072	N/A	9.23764						11.6605	42.7649	17.4778	4.73905
			3.94221	36.7721	N/A	9.26173						11.6747	43.0163	17.4778	4.7515
			3.67199	36.7005	27.9254	9.18226						11.568	43.3775	17.5089	4.75487
			3.37664	36.6789	28.0046	9.19534						11.4407	43.7623	17.4285	4.75324
			3.01277	36.6361	28.1485	9.07613						11.4413	43.8558	17.3684	4.74769
			2.43445	36.6383	N/A	9.07515						11.4249	43.9056	17.2971	4.71861
			2.09386	36.6344	N/A	8.98704						11.3672	43.8744	17.2585	4.72251
			1.50865	36.6132	N/A	8.925						11.238	43.8895	17.2992	4.7308
			1.20216	36.6455	N/A	8.90791						11.1892	43.8032	17.2984	4.73293
			1.20258	36.6293	N/A	8.89052						11.1788	43.7886	17.235	4.7032
			1.09321	36.6326	N/A	8.65597						11.1582	43.759	17.15	4.73867
			0.877169	36.6283	N/A	8.37064						11.0911	43.7301	17.036	4.7558
			0.969754	36.6457	N/A	8.01058						11.0554	43.8472	16.9822	4.7538
			0.938321	36.6507	27.2904	7.67528						11.0677	43.9727	16.9333	4.7751
			0.960944	36.6507	27.1731	7.37895						11.0218	43.9992	16.9811	4.771
			1.02932	36.4947	27.089	7.08046						10.9303	44.0425	16.8638	4.773
			1.12684	36.5227	26.9319	7.15029						10.93	44.0662	16.8009	4.75908
			1.37142	36.4659	26.9041	7.13552						10.8867	44.2165	16.8066	4.75594
			1.56531	36.5517	26.891	7.13263						10.8684	44.5128	16.7055	4.76846
			1.75484	36.5994	N/A	7.23262						10.8334	44.4417	16.4953	4.76994
			1.87526	36.5131	N/A	7.08657						10.812	44.2809	16.324	4.76741
			2.17177	36.6064	N/A	7.18735						10.7322	44.4409	16.2827	4.77002
			2.29857	36.6351	N/A	7.01487						10.6942	44.5056	16.2698	4.76781
			2.12129	36.6357	N/A	6.92226						10.6817	44.5618	16.1927	4.766
			2.20239	36.6431	N/A	6.81804						10.6805	44.6169	16.1009	4.76111
			2.47988	36.6443	N/A	6.73214						10.7113	44.8467	15.9728	4.76148
			2.52776	36.6345	N/A	6.7567						10.6884	44.912	15.9728	4.73771
			2.59184	36.6228	N/A	6.75237						10.6987	44.9783	15.9472	4.70918
			2.79014	36.6175	N/A	6.76213						10.6378	45.0893	15.8257	4.72259
			3.06374	36.6088	N/A	6.74084						10.5825	45.152	15.4133	4.7209
			3.19171	36.5714	43.4889	6.61805						10.6046	45.2151	15.1755	4.72828
			3.2711	36.6167	N/A	6.66366						10.5822	45.1666	N/A	4.72828
			3.19732	36.6355	N/A	6.63888						10.5598	45.1939	12.6967	4.7209
			3.27177	36.6331	N/A	6.60348						10.5563	45.2378	12.6165	4.72686
			3.39894	36.6355	N/A	6.65213						10.4768	45.2464	12.5033	4.72828
			3.58211	36.6331	N/A	6.67544						10.4587	45.0884	12.387	4.7168
			N/A	36.6793	N/A	6.77786						10.4571	45.1094	12.3384	4.72371
			1.63231	36.7029	N/A	6.64848						10.4419	45.1429	12.2733	4.72754
			1.57927	36.7022	N/A	7.03267						10.4667	45.023	12.2052	4.72525
			1.59415	36.7543	N/A	7.45926						10.4682	45.1056	12.2171	4.73166
			1.50025	36.6423	43.2933	7.68665						10.4554	44.9879	12.13	4.72754
			1.4821	36.6185	43.1236	7.92037						10.458	45.0313	12.1088	4.72754
			1.41578	36.7005	43.2182	8.0021						10.4638	45.096	12.1558	4.72754
			1.48331	36.7057	43.0779	7.97058						10.4509	45.2088	12.2417	4.72566
			1.47203	36.7464	N/A	8.17219						10.4554	45.2828	12.1952	4.72754
			1.41374	36.7405	N/A	8.18076						10.4559	45.3778	12.2341	4.72406
			1.45542	36.7226	41.6549	8.41527						10.4106	45.3771	12.2157	4.52418
			1.44964	36.7291	41.3575	8.63591						10.4106	45.3752	12.3452	4.19371
			N/A	36.7131	41.3575	8.77555						10.415	45.3752	12.2815	3.93597
			N/A	36.7227	41.379	8.92144						10.4512	45.406	12.2751	3.74293
			N/A	36.721	N/A	9.01932						10.3448	45.4227	12.2459	3.51603
			N/A	36.7202	40.7504	9.32858						10.3237	45.3785	12.2668	3.2995
			N/A	36.7116	40.8435	9.58013						10.2858	45.4635	12.3962	3.1231
			N/A	36.6995	40.8435	9.70345						10.1687	45.4745	12.3663	3.03909
			N/A	36.7037	40.885	9.67741						10.0255	45.4845	12.3131	3.01358
			0.971082	36.6838	40.885	9.66574						10.0291	45.4823	12.3238	3.01299
			1.12437	36.6863	40.8559	9.6347						10.0707	45.5059	12.3105	3.01764
			1.05039	36.7045	40.8949	9.68899						10.0935	45.4986	12.2938	3.01316
			1.53382	36.7501	40.9379	9.69667						10.0936	45.5086	12.2809	3.02026
			1.89266	36.8824	40.5106	9.76196						10.1225	45.5083	12.2856	2.97339
			1.6761	37.0968	40.5375	9.85036						10.0875	45.5357	12.2266	3.02352
			1.61195	37.149	40.6325	9.87216						10.1032	45.5425	12.2165	3.05717
			1.42736	37.2189	40.6516	10.0594						10.0914	45.5694	12.1715	3.05322
			1.40286	37.2	40.7118	10.2337						10.0871	45.5882	12.1906	2.99559
			1.38	37.2067	40.742	10.3829						10.1089	45.5923	12.1414	2.9978
			1.30626	37.2189	40.8752	10.5235						10.1217	45.5565	12.2399	3.04142
			1.22196	37.2059	40.5964	10.6927						10.0683	45.5679	12.1729	3.0437
			1.14905	37.2557	40.9826	10.8454						9.99893	45.5421	12.1735	1.32217
			1.12238	37.2329	41.1743	10.9112						9.83379	45.5421	12.2507	2.40808
			1.09847	37.2334	41.0084	10.8359						9.7149	45.5421	12.2751	3.45991
			1.0238	37.266	41.1743	10.7764						9.6555	30.1184	11.7527	4.87255
			1.02835	37.2416	41.0935	10.7288						9.64444	30.2553	11.7944	4.81812
			1.01274	37.2576	40.8369	10.6293						9.61601	30.5543	11.8792	4.77192
			0.822242	37.2717	40.704	10.4817						9.54614	30.5913	11.9412	4.74701
			0.834742	37.2717	40.7685	10.3125						9.58033	30.4743	11.9738	4.72783
			0.972753	37.2717	40.4475	10.1031						9.56287	30.4743	12.073	4.70621
			N/A	37.2472	40.4475	9.82523						9.55219	30.5479	12.0291	4.75159
			0.982678	37.3195	40.4475	9.54773						9.54049	N/A	12.0671	4.82182
			1.04505	37.3364	36.0265	9.33854						9.54049	N/A	12.0029	4.80075
			1.04121	37.4509	36.1181	9.19606						9.54049	27.0479	11.9073	17.8556
			1.04121	37.5037	36.1192	8.9484						10.6443	27.0701	11.8811	17.8379
			1.04734	37.4784	36.1638	8.74716						10.6698	27.0832	11.8811	17.8616
			1.18607	37.4779	36.1505	8.54491						10.6698	27.1581	11.8811	17.606
			1.3554	37.4548	36.1505	8.10226						10.6755	27.2172	16.2062	17.2713
			1.3554	37.209	36.1613	8.26031						10.6718	27.3933	16.1412	17.0952
			1.3554	36.6761	36.1613	8.26031						10.6814	27.609	16.1583	16.8859
			45.269	36.1762	36.1613	8.26031						10.6815	27.6664	16.1657	16.5979
			45.2673	35.842	36.1934	25.4677						10.6863	27.6865	16.2246	16.4691
			45.2709	35.5978	36.2048	25.3622						10.6814	27.6866	16.135	16.1085
			45.2749	35.3095	36.1934	25.2691						10.6866	27.6975	16.1153	15.713
			N/A	35.1673	36.1934	25.2078						10.6815	27.7377	16.3308	15.3937
			45.1811	35.1138	36.0996	25.1567						10.6809	27.7752	16.3817	15.0834
			45.1177	35.0734	35.9732	25.1077						10.6899	27.7799	16.3817	14.8937
			45.0833	35.0771	35.9242	25.102						10.6975	27.7077	16.4102	14.7963
			45.0531	35.0697	35.9951	25.1333						10.6863	27.6644	16.3312	14.5949
			44.9793	35.0679	36.0285	25.2858						10.6917	27.7456	16.297	14.3883
			44.9012	35.0727	36.1294	25.5671						10.692	27.7018	16.2816	14.3724
			44.8491	35.0618	36.248	25.8399						10.6863	27.6853	16.2827	14.2268
			44.6454	35.0884	36.2437	26.288						10.6975	27.697	16.2443	14.0417
			44.5868	35.0954	36.2822	26.6087						10.6975	27.614	16.2555	13.8899
			44.3795	34.9798	36.333	27.0426						10.6975	27.5542	16.2511	13.8423
			44.3035	35.0772	36.3182	27.3556						10.6975	27.5054	16.3119	13.814
			44.2849	35.0075	36.2969	27.8371						10.6988	27.4995	16.4194	13.7648
			44.1526	35.1111	36.3099	28.215						10.7006	27.4983	16.4233	13.7378
			43.9575	35.1677	36.3248	28.6009						10.6964	27.4983	16.4194	13.6311
			N/A	34.9291	36.2798	28.9522						10.6913	27.4896	16.4803	13.5395
			43.5511	34.7928	36.2861	29.296						10.7006	27.4587	16.4156	13.5246
			43.3851	34.7664	36.4452	29.4722						10.6953	27.4961	16.3585	13.3238
			N/A	34.7742	36.6615	29.6326						10.7006	N/A	16.3015	13.027
			43.0521	34.8047	36.7254	29.694						10.6964	N/A	16.3585	12.4958
			42.6516	35.058	36.7613	29.6564						10.6913	28.651	15.7952	12.224
			42.6117	35.0284	36.814	29.6616						10.6954	28.5976	N/A	11.7538
			N/A	35.159	36.8377	29.6836						10.7006	28.6767	12.9978	11.431
			43.0713	35.1494	36.8928	29.7591						10.7041	28.7069	12.5678	11.3066
			43.0696	35.143	37.0009	29.8434						10.6954	28.7782	12.5738	11.1173
			42.9302	35.1601	36.9859	29.8646						10.7078	28.8077	12.6506	10.7654
			42.7009	35.1601	37.0049	30.1107						10.6988	28.8219	12.6698	10.585
			42.5067	35.143	37.0364	30.1767						10.7006	28.9362	12.677	10.4478
			42.385	35.1601	37.1339	30.3621						10.6988	N/A	12.709	10.3918
			42.1848	35.2023	37.145	30.501						10.692	N/A	12.8111	10.3593
			42.1346	35.1361	37.1371	30.6837						10.6954	32.9123	12.9068	10.2655
			40.9639	35.1732	37.2214	30.9946						10.6954	32.8856	13.068	10.0891
			40.9517	34.9903	37.1826	31.12						10.7088	32.8511	13.1235	9.8484
			41.5449	34.9903	37.2302	31.1011						10.6988	32.8777	13.2628	9.74996
			41.4376	35.1333	37.3218	30.9786						10.7044	32.8521	13.4242	9.53162
			41.3123	35.201	37.3853	31.0658						10.7044	32.8115	13.5253	9.59807
			41.0942	35.3012	37.4464	31.0305						10.7029	32.9259	13.6868	9.58747
			40.914	35.2648	37.5367	30.9953						10.7069	32.9186	13.7812	9.45696
			40.8509	35.122	37.5205	30.7866						10.7069	32.8889	13.8378	9.44928
			40.6856	34.8073	37.5987	30.6931						10.7182	N/A	13.8414	9.3369
			40.4907	34.1174	37.555	30.5964						10.7142	N/A	13.893	9.15266
			40.323	33.5117	37.5697	30.5016						10.7261	37.7036	13.9199	9.06438
			40.1553	32.8174	37.5044	30.2338						10.7661	44.7047	13.919	8.88322
			40.0157	32.2951	37.4304	30.0542						10.8181	44.7119	13.919	8.73207
			39.7538	32.1219	37.3589	30.0316						10.9598	44.7265	13.6252	8.64005
			39.5408	31.948	37.3249	29.827						10.9828	44.6461	13.6614	8.60463
			39.3385	31.7651	37.2714	29.6423						10.8304	44.6504	13.7385	8.56461
			39.0362	31.6346	37.2155	29.4776						10.8156	44.6371	13.7424	8.31615
			38.7392	31.5823	37.0877	29.477						10.8609	44.7263	13.7108	8.02469
			38.387	31.6434	37.2485	29.2522						10.8804	44.7263	13.6505	7.86594
			38.1693	31.6486	37.7833	29.0837						10.8861	44.6391	13.6027	7.67439
			38.0699	31.6171	37.459	28.8626						10.8591	44.6391	13.4176	7.43509
			37.783	31.5907	37.371	28.6714						10.9075	44.6772	13.3799	7.30682
			37.4932	31.6146	37.2144	28.4718						10.9425	44.725	13.2783	7.14315
			37.3093	31.6501	37.2433	28.2229						10.9761	44.7127	13.1745	6.97373
			37.1839	31.6949	37.0961	27.8681						11.0074	44.6183	13.1232	6.90486
			36.9359	31.6927	37.1286	27.6435						11.0416	44.6427	13.0086	6.97268
			36.6289	31.6885	37.2473	27.4477						11.0416	44.6449	12.8281	7.07573
			36.2615	31.6862	36.7474	26.6955						11.0119	44.7145	12.9567	7.31858
			35.8771	31.6637	36.7856	26.5542						10.9966	44.756	12.6981	7.52747
			35.4298	31.6658	35.9443	26.5391						11.0121	44.6735	12.6965	7.66543
			34.8497	32.5154	N/A	26.5049						11.0286	44.5393	12.6754	7.8057
			34.5035	N/A	N/A	26.2777						11.0356	44.465	12.6511	8.03966
			33.912	34.1067	N/A	26.1194						11.0598	N/A	12.6076	8.1198
			33.5853	34.1201	N/A	25.885						11.1037	N/A	12.5849	8.14627
			33.1599	34.126	N/A	25.7774						11.1256	N/A	12.5704	8.17036
			32.759	34.0963	N/A	25.6004						11.1614	N/A	12.1148	8.32275
			N/A	34.0851	N/A	25.2972						11.202	43.8477	12.0003	8.42783
			32.5015	34.0891	N/A	24.6847						11.2126	43.8372	11.9715	8.50327
			N/A	33.9994	N/A	24.2703						11.2384	43.8201	11.9181	8.54527
			32.4132	34.0145	42.277	23.6257						11.2154	43.9358	11.8618	8.58043
			32.4589	34.0174	43.0245	23.0753						11.2154	N/A	11.8344	8.57198
			31.9628	34.0237	42.9747	22.5342						11.2825	N/A	11.706	8.67186
			31.9202	33.9967	42.778	21.9472						11.3338	N/A	11.5774	8.54555
			31.9571	34.0299	43.0317	21.3328						11.3853	N/A	11.4377	8.63158
			31.8782	34.0237	42.9888	20.9303						11.3945	44.1643	11.4217	8.71456
			31.8957	34.041	42.7822	20.5572						11.3964	44.2024	11.2316	8.82054
			31.9199	34.041	42.6404	20.1779						11.3998	44.2523	10.8597	8.87097
			31.958	34.0465	41.988	19.9127						11.4346	44.3301	10.5483	8.99406
			31.9494	34.0516	42.0654	19.5512						11.3965	44.319	10.6301	9.11895
			31.8324	34.0452	42.0295	19.4315						11.4112	44.2972	10.7275	9.07925
			31.6882	N/A	42.112	19.4039						11.3973	44.2972	10.7572	8.90875
			31.5731	N/A	42.262	19.4						11.4358	44.3882	10.7003	8.94772
			31.4436	N/A	43.0029	19.4571						11.5171	44.3673	10.702	8.85094
			N/A	N/A	42.9007	19.4738						11.5911	44.4186	10.702	8.85009
			31.0897	N/A	42.9234	19.5012						11.6594	44.3981	10.702	8.79907
			31.1495	41.9424	43.1539	19.5189						11.7122	44.4299	10.702	8.73401
			30.981	42.1884	43.3262	19.6774						11.7946	N/A	10.7081	8.92823
			30.8748	42.7002	43.4102	19.7179						11.8569	44.6012	10.6125	8.7523
			30.6978	43.3289	43.5237	19.7139						12.0036	44.6468	10.5216	8.7586
			30.451	43.8217	43.6726	19.7072						12.0721	44.6834	10.7129	8.72564
			N/A	43.8451	43.6631	19.7087						12.0598	44.6834	10.5216	8.54919
			N/A	43.8824	43.6374	19.7288						12.0598	44.738	10.253	8.43101
			N/A	43.7794	43.6289	19.7003						12.083	44.816	10.3346	8.37476
			N/A	43.9379	43.4815	19.6633						12.0322	44.9255	10.4332	8.34233
			N/A	43.9179	43.645	19.645						11.9504	44.9494	N/A	8.46095
			N/A	43.7493	43.682	19.6001						11.9272	44.9562	N/A	8.75223
[truncated: 5,933 more rows]

## Sheet: Fig. 5
Fig. 5c
[truncated: 41 more rows]

[truncated: 10 more sheets: Supplementary Fig. 1, Supplementary Fig. 2, Supplementary Fig. 2b raw data, Supplementary Fig. 5, Supplementary Fig. 6, Supplementary Fig. 7, Supplementary Fig. 8, Supplementary Fig. 11, Supplementary Fig. 12, Supplementary Fig. 13]
